# Supplementary material for: Transcriptomic and Metabolomic Profiling Reveals the Protective Effect of Acanthopanax senticosus (Rupr. & Maxim.) Harms Combined With Gastrodia elata Blume on Cerebral Ischemia-Reperfusion Injury
Source: Front Pharmacol. 2021 Apr 16;12:619076. doi: 10.3389/fphar.2021.619076 (PMC8085551; doi:10.3389/fphar.2021.619076)
Supplement: Supplementary file 3 [file datasheet3.xlsx]

## Sheet: metabolomic+
Sample Name	Rf	pos-S1	pos-S2	pos-S3	pos-S4	pos-S5	pos-S6	pos-S7	pos-S8	pos-S9	pos-S10	pos-IR1	pos-IR2	pos-IR3	pos-IR4	pos-IR5	pos-IR6	pos-IR7	pos-IR8	pos-IR9	pos-IR10	pos-AEGE1	pos-AEGE2	pos-AEGE3	pos-AEGE4	pos-AEGE5	pos-AEGE6	pos-AEGE7	pos-AEGE8	pos-AEGE9	pos-AEGE10	pos-QC1	pos-QC2	pos-QC3	pos-QC4	pos-QC5	pos-QC6
54.0086	2.11	169000	158000	152000	130000	144000	152000	139000	147000	133000	124000	148000	151000	157000	163000	177000	162000	173000	172000	166000	169000	166000	164000	149000	142000	164000	169000	169000	169000	176000	176000	152000	130000	135000	154000	166000	165000
54.0089	0.1	22445	24446	21281	18918	18868	21980	18943	18600	18519	18291	23060	21739	22239	24913	24150	24389	27049	26374	24960	24759	23643	22466	21596	19413	22376	22445	22578	21723	24579	24021	20692	15741	17885	21308	24822	24859
54.0089	1.74	236000	210000	191000	186000	220000	213000	210000	193000	178000	178000	225000	231000	223000	223000	263000	241000	265000	249000	238000	213000	275000	256000	229000	228000	259000	277000	261000	266000	280000	275000	226000	209000	213000	240000	266000	259000
54.0089	2.19	19898	19755	18088	16427	18718	18029	16441	19440	16527	15559	19631	20744	19799	21831	20653	23477	23119	21974	22051	21521	22995	21315	19468	18649	22727	23598	20468	22051	23010	24381	17448	16257	18355	20269	22054	20804
54.0093	1.54	176000	147000	144000	139000	152000	155000	160000	139000	135000	130000	172000	173000	169000	152000	208000	155000	195000	179000	190000	151000	210000	212000	184000	180000	210000	221000	212000	209000	227000	221000	184000	170000	174000	193000	214000	214000
54.0093	2.31	70434	68067	62458	56516	63343	61959	57395	60992	55918	54919	60286	54695	60408	63658	69951	68346	65524	69308	66861	74591	77336	75788	61888	62018	81999	75562	75861	74300	78182	78089	65844	56685	63667	70256	78082	75211
54.0093	2.55	61558	62749	52836	50110	62643	60797	55380	55708	56549	43972	59564	62138	53942	48116	70361	56109	73199	66290	61773	50389	78038	74188	61781	57393	78895	79089	75596	81108	85984	83358	68088	59480	62695	71697	79533	75552
54.0093	3.05	142000	121000	110000	104000	134000	129000	111000	115000	118000	96144	122000	125000	123000	140000	139000	146000	146000	148000	137000	139000	222000	203000	156000	149000	213000	227000	203000	213000	229000	212000	189000	166000	160000	188000	214000	203000
54.0093	0.82	18061	16213	16427	15805	20345	19623	16077	15275	13173	12776	16232	18339	16600	14666	15026	13640	14538	18214	19082	13712	24059	20302	21537	20431	21671	28406	23579	20399	30156	28774	20534	17564	16975	21404	21710	21735
54.0093	4.12	62143	59706	58683	50734	67885	67028	50715	62661	52295	46287	62208	58621	56808	62705	62748	65469	69004	67451	69209	64170	142000	122000	79701	67471	138000	117000	120000	119000	153000	135000	94530	99740	96437	99402	136000	121000
54.0093	4.44	73071	49970	57303	54678	68226	62899	60009	65018	55292	33128	65519	67506	68293	77803	76402	70770	77725	75167	69414	66089	69634	141000	90660	77045	166000	153000	151000	149000	172000	154000	111000	118000	110000	116000	154000	138000
54.0093	0.79	124000	122000	119000	105000	123000	127000	104000	110000	106000	101000	116000	125000	120000	126000	128000	121000	133000	138000	139000	129000	144000	136000	126000	130000	141000	156000	141000	143000	149000	151000	119000	99643	107000	125000	133000	128000
54.0093	2.99	99678	85654	79898	73272	91962	93870	81096	81220	81997	68432	84163	89945	85633	99665	98621	98491	102000	105000	99754	98593	148000	137000	105000	97478	142000	152000	135000	144000	153000	136000	129000	110000	109000	130000	151000	141000
54.0093	3.38	55124	42774	38370	38838	46784	41357	38024	37741	42490	34115	42102	45846	43668	47778	52064	51489	49174	52204	45442	53109	86102	78152	57131	52457	81458	78933	76374	80435	88543	79718	64841	64203	65551	64124	76574	79211
54.0093	3.79	33968	31112	26829	24254	28470	30964	25147	29939	26655	25064	27013	29427	31056	34281	35860	33159	35306	37092	30182	32609	71520	59253	38683	33540	64495	61055	57830	60768	64304	58992	48028	45769	45276	51201	62603	51951
54.0093	4.58	79283	62367	65344	64843	80542	68687	71286	79284	69737	43979	76985	73689	80057	85247	90804	81939	88187	86125	79271	87428	113000	160000	96480	86110	184000	171000	161000	163000	193000	169000	119000	132000	119000	131000	174000	158000
54.0094	1.02	29049	24388	22746	22804	22184	28446	25352	25316	25553	20257	17831	17810	20855	21022	19774	20235	23657	27736	24134	25388	20155	19202	19637	16557	21837	19754	19391	20505	25674	23469	11983	12645	14527	19166	23895	25676
54.0094	2.78	30743	29082	26421	24732	25812	25603	27922	29008	24601	21771	23455	21151	25063	25058	28056	26665	28864	33890	27348	29502	25396	28115	23988	21433	29166	29489	26593	25825	30432	32097	16626	19814	21082	23100	29750	30272
54.0099	1.27	233000	184000	183000	171000	188000	207000	188000	189000	187000	165000	156000	139000	155000	164000	161000	149000	176000	202000	185000	169000	156000	165000	173000	145000	166000	177000	172000	152000	194000	202000	101000	101000	118000	147000	175000	183000
54.0099	1.31	204000	164000	162000	151000	170000	178000	166000	160000	159000	148000	167000	145000	157000	170000	175000	165000	184000	195000	187000	149000	150000	176000	166000	151000	160000	182000	181000	154000	189000	189000	112000	107000	120000	143000	167000	173000
54.0103	3.65	28582	22681	21840	18853	25215	22830	20674	23954	21678	16465	23517	23323	24658	21764	27185	25664	25026	26233	24627	22939	52528	49493	34861	30118	55759	50318	47996	49043	53261	47875	38919	40368	37118	42914	47250	46204
54.0104	0.12	33719	37646	32908	27270	28713	31993	28525	28351	29049	29230	33188	31898	32433	37174	36011	36699	39134	38339	36669	37267	34226	33160	31213	28811	34089	34679	34383	33430	35350	35625	31476	24120	27801	35902	35628	36952
55.0537	1.02	11027	12333	10513	9708	11782	11191	11327	9687	9589	10712	8110	9932	7625	7930	7866	9592	10137	8647	9159	13884	6754	4154	5875	6886	6514	4944	4915	6232	6739	8837	2635	3245	4586	5385	6439	6831
56.0493	1.2	34017	32225	31633	29658	37278	35174	33214	31238	29930	30724	28151	23902	24671	25817	23415	23636	25231	27069	30310	24164	22198	19752	31391	26220	24250	27631	26013	23061	29645	32135	12794	16020	18191	19664	24340	25228
58.0652	0.92	32285	41302	26187	22972	23597	29357	27038	30694	30161	30891	20822	15029	25638	19628	19188	44194	25835	23873	54473	123000	17046	10275	16553	15889	13604	16518	15354	11390	16213	15652	9443	9637	11429	14727	16755	19566
59.0724	0.93	3102	4612	2529	1858	2252	1880	1817	2536	2141	2637	2668	1469	2744	3364	2283	6905	3072	2535	7850	20104	2123	1040	772	1146	704	1845	1176	697	2016	1157	860	946	823	1748	1982	2447
61.039	0.94	288000	235000	227000	165000	230000	226000	316000	256000	213000	239000	368000	373000	330000	280000	311000	377000	382000	299000	299000	750000	251000	162000	173000	239000	188000	258000	175000	174000	221000	219000	90007	114000	152000	186000	244000	264000
61.0401	1.3	27466	29054	24373	18837	29083	18845	30468	19677	19366	28578	61431	55898	43899	41760	43967	58931	50322	34355	41054	90353	36891	26163	26392	38748	23990	39714	28315	21574	22199	29184	22272	24562	26481	28827	28815	31411
61.0401	1.6	62979	69022	61100	47948	65046	46705	70191	50839	46622	65067	118000	108000	90620	78680	90821	102000	102000	73742	86795	190000	84349	54322	59121	83480	53407	86471	61406	48431	52012	68602	57666	56250	59679	65332	64552	68319
61.0401	2.19	39976	45474	40386	31019	41012	30645	41015	31604	30634	43384	65053	61613	52402	51941	50616	64850	60482	43371	49820	121000	42117	27626	34224	44278	29536	46910	35128	25408	28166	38504	30588	28722	32093	36085	33620	37919
61.0401	2.3	14225	16355	14252	11472	14502	10186	14095	11114	11022	15794	23267	21818	18018	18913	17828	23964	22119	16254	18600	44546	16741	10908	12407	16916	11760	18141	13203	9823	10379	14197	11166	10474	12849	14059	13432	13929
61.0401	2.56	14857	16715	14207	11346	15960	11113	14533	11710	11884	15397	23509	23728	18217	16801	18630	20109	22534	17118	19089	35827	16530	11580	12501	16840	11699	19550	14175	10240	10691	15289	12043	11848	12686	14487	13066	14493
61.0401	3.05	23909	27260	23896	18741	25685	18879	23880	19406	18466	26224	36635	37655	30695	31375	29418	38666	36119	28247	30860	67142	29660	20421	22220	27214	19939	35289	25134	17226	19534	25470	22951	19343	22123	25655	22785	25864
61.0401	3.33	9510	10210	9041	7519	9556	7348	9950	7361	7200	9594	13979	14089	11626	12228	11388	14447	13447	10669	11386	25688	11680	7661	9049	10599	9106	13962	10428	7433	8117	10447	8874	7945	9357	9544	8757	10374
61.0401	3.78	18559	20002	18256	13828	18967	13853	17003	14533	14270	19538	27354	26693	23033	20719	22709	24753	23848	20679	22600	40487	23651	16816	17347	20509	16883	28821	21465	15056	15107	22614	17615	15934	19376	20308	17507	21036
67.0164	1.07	2788	4314	14334	3373	3460	4326	10949	5544	3938	57617	4590	1665	4956	9705	14122	3640	11375	9980	2177	1750	5078	1939	1083	2387	2008	1488	1764	1529	23398	2440	1981	2256	2774	3984	4482	4924
69.07	1.34	30400	38651	34986	30608	37275	31110	31717	25204	25642	34286	26034	29732	28501	24866	24936	30305	28101	28660	29390	34024	27365	21974	28633	29996	27751	26096	24795	29197	28754	36428	18010	19499	20779	22407	26847	26906
70.0653	0.92	68509	58574	62442	62326	66605	72650	75930	68441	63540	67218	59354	48816	48916	64838	60464	60435	58406	55949	77528	49873	27444	22306	47266	38939	33347	37786	34733	36968	41685	45935	14762	16320	23874	31679	37388	42388
72.0798	1	126000	147000	144000	130000	148000	131000	133000	117000	114000	140000	97219	125000	104000	104000	103000	128000	115000	110000	112000	187000	86769	57928	82547	85949	85223	72427	69618	89303	86219	115000	37722	45730	59769	68106	80349	88418
72.081	0.82	44065	42814	44990	33831	30816	34331	36250	38757	44153	33855	31734	43799	40513	44542	43328	50532	49742	25335	28410	50726	37870	33186	20149	34693	25558	35028	37807	38236	36287	31825	7541	7742	7678	8236	8111	8159
72.0811	1.2	123000	142000	139000	116000	154000	120000	120000	99620	102000	135000	99591	111000	98054	90743	86481	113000	106000	97282	108000	153000	87809	61740	95487	92404	82938	81931	86500	82575	90575	128000	41466	48900	59599	68998	82850	84809
76.075	0.93	23160	51312	16634	15031	11888	15238	9460	15352	14294	17270	22439	12868	29533	22999	20859	85617	27507	16357	79288	262000	23711	9675	7203	12899	5842	15236	13928	6727	12965	9848	7177	7509	11067	15716	18557	22623
77.0364	2.01	5743	7004	5813	6114	6611	5434	5414	4538	4966	5630	6418	6462	6643	7922	5677	7848	6901	5826	8183	6787	5967	4265	6076	6663	4660	5457	5043	5638	5929	5991	3178	3364	4005	5054	6383	5904
79.0515	2.01	6562	8081	6758	7102	8522	6041	7148	6104	6377	6949	7994	8430	8770	9571	7473	9477	7923	6924	9773	7817	6728	5673	7241	8200	5825	7222	5821	6315	6914	7037	4129	4302	5165	5679	6739	6862
80.9477	2.25	47459	43286	51974	48646	34957	31627	35103	33231	35646	43874	50285	46518	58846	44266	49513	49813	54547	39782	54872	30078	49222	47837	48329	67342	45410	34018	35631	30775	42686	41784	42652	40743	41523	43141	42215	42074
80.9479	0.89	307000	287000	328000	311000	318000	305000	292000	302000	320000	331000	275000	272000	279000	271000	266000	281000	298000	284000	290000	258000	220000	250000	275000	272000	242000	230000	248000	257000	252000	261000	178000	194000	220000	236000	257000	250000
82.9442	0.91	103000	97865	113000	104000	109000	106000	99319	102000	112000	110000	94679	93600	93390	92099	88953	94420	98447	101000	102000	88028	70801	88175	96098	94655	82000	77774	82508	85834	83850	88687	56847	63929	73007	77107	84938	87210
84.0449	0.93	31581	33522	35517	35988	36465	46764	41586	46912	40696	38026	26545	21683	26467	36673	28413	27335	29428	30520	35829	33252	13725	16118	31237	22687	19691	21646	24445	24074	29244	25976	9001	10757	15179	18451	22062	24707
84.0794	0.96	7776	9239	9707	8713	11653	13415	9945	9825	8850	9913	7457	7318	9070	13631	12509	9347	10576	6965	8782	14120	5222	4195	4963	6804	4243	5260	4701	4417	4937	5818	3215	3450	5029	5945	8126	9182
84.0805	0.82	39159	43846	40560	36906	47850	47559	46847	43483	37052	38497	46792	43919	43334	59872	64108	50365	51012	35506	49775	73938	37885	29380	37550	41548	34395	43661	35676	39048	35301	40254	23887	25023	26188	28385	30116	32019
85.0269	0.96	8130	6755	5366	5508	7119	9682	8826	10701	9502	11266	10122	20928	13397	14377	19016	20906	17442	14541	12222	14575	9040	10087	7430	9294	10642	9694	7997	18641	10549	6965	6317	7202	9021	10588	12125	11991
85.0586	1.11	15096	22347	76189	14901	18935	21296	59116	30419	21889	294000	24269	11698	30348	52137	72283	21454	68582	51136	13884	11588	25388	11469	9740	18290	11807	9925	10179	11799	138000	12981	11503	12254	17189	21397	26022	30330
85.0586	1.17	4456	7897	25997	4967	6235	6848	18974	9468	6976	98525	7084	3433	8435	18167	24785	6753	21935	16148	4228	3706	8248	4247	3141	6204	3724	2941	3458	3556	36406	4458	4403	5490	5777	7824	7288	8216
86.0947	1.45	43411	57509	54883	43012	61032	46411	42785	36130	32555	42806	42774	54949	45206	28648	26264	36586	31206	31547	36958	56922	22153	16192	37175	37311	40961	37317	42876	24110	19324	31281	14947	16724	29285	16346	21968	24934
86.0949	1.02	38807	47991	40925	40379	46544	37102	35649	28075	29530	41833	24280	28152	28163	27632	23056	29908	23595	28087	27169	43819	29516	17166	27579	25032	28451	21054	23110	29745	29099	39961	14798	16137	21775	22109	26306	25358
86.096	1.45	936000	1260000	1150000	964000	1190000	961000	1000000	788000	788000	1080000	791000	962000	899000	826000	745000	929000	851000	821000	914000	1200000	961000	664000	914000	948000	877000	791000	801000	927000	873000	1170000	599000	635000	705000	749000	861000	855000
87.0989	1.42	52263	65779	61055	50986	62233	49874	55901	40569	42774	57663	43353	52571	51551	44470	40680	51057	46268	44126	49544	62455	51891	34328	49068	51005	47333	42822	41745	51395	49478	65036	32970	33340	37845	39970	45029	46310
87.1002	1.45	8950	11634	9477	9554	13037	9710	8784	8028	7612	10258	7487	9579	7387	8108	5674	8610	8341	8781	7923	13194	9014	6147	8382	8546	7821	7228	7235	8955	7629	10530	4773	5681	7179	7288	7795	8120
90.0541	0.93	37553	48107	41662	42830	46866	36253	48108	44292	48012	59040	39878	47562	39596	54666	52209	54602	55912	38878	54838	82920	38826	29078	35877	35548	27153	32849	32508	35640	33600	35696	13681	18762	25896	29376	33221	38809
90.9758	0.86	104000	101000	102000	106000	96421	101000	100000	100000	99777	95151	90387	93676	93062	92158	97020	98332	91735	98158	93763	94324	84940	92123	87873	88338	89148	84864	86673	90243	88934	91736	71737	78134	80646	91311	93477	93036
90.9758	19.75	77988	83828	81369	82117	80321	85247	79795	93283	87378	86214	88398	78385	80374	85195	92150	90668	90907	88806	92071	106000	83889	69984	87008	79630	64820	48921	63941	91689	75635	68208	64729	63036	63319	71073	81525	77899
91.0542	4.1	9762	11807	4957	4810	3689	1751	2089	2697	3015	2962	8304	3315	6312	13222	3243	18389	10458	4482	9433	34733	5162	5436	3343	6951	5063	2886	4629	3622	4516	6105	4177	4202	4554	4608	4989	4873
96.0783	0.91	6306	7001	7842	9459	7938	6611	7410	6967	7950	8850	2960	3235	3810	2556	3476	3066	2647	6122	5988	1474	2931	2590	5520	2412	4114	2242	3447	3711	4244	6291	1389	1841	3373	3355	4023	3501
96.9202	0.89	31609	31329	28703	24170	25316	31046	30256	29233	26342	29782	28853	25502	33081	33021	27886	23085	30781	29586	30267	31062	32048	22912	23952	24880	22022	25909	22310	25287	21444	23529	20728	22160	23138	23955	24612	24623
98.0566	0.94	3162	4796	2650	2350	1850	1883	1333	2023	1880	2661	1725	1920	2825	2996	2313	5498	2573	2491	5578	14106	1879	981	1411	1442	1239	1571	1911	1478	1428	1840	1013	1397	1420	2095	2513	1989
98.9169	0.89	13316	11696	11856	8868	10161	13557	12851	11279	10916	12402	13057	10656	12871	13676	10622	9582	12324	11059	12668	12921	13683	8822	10819	10398	9901	10473	8480	10619	10307	9084	8190	9406	9231	9290	10153	9767
98.9606	20.05	37433	39083	37559	37170	39209	39888	36099	36674	35460	34805	38514	37164	37265	36592	36057	37416	37612	36111	36769	36364	51889	49240	42158	39782	54143	49244	48042	48521	53612	48404	48073	53846	48260	46665	52847	47484
99.9684	20.05	48307	50417	48638	49352	50869	50878	47235	47158	45285	44550	47499	45782	46568	45531	44420	46309	46620	44638	45817	46111	60508	56836	50848	48719	59758	57264	54370	57610	58531	56183	56337	60268	55542	53982	58679	55988
100.076	2.02	19405	13651	10647	11572	11304	10788	11426	10937	12830	14764	37388	20316	14570	17850	19086	30432	23031	12077	14868	36311	13748	28100	36984	10892	7204	19874	16395	14945	10465	8756	11235	11532	14333	15920	17418	18049
102.126	0.96	3737	4782	2685	1892	6661	2148	2981	3400	3513	6133	2221	2596	3463	2738	1831	4787	2750	3260	2002	1953	1380	1999	4216	2157	1527	1802	1510	1840	2965	19441	573	869	1351	1887	1999	1984
103.011	1.3	8469	5521	9112	7149	3967	4348	1821	5508	8782	4843	1975	1981	1997	1053	1017	1639	1982	6031	426	1859	2649	4915	5110	2634	2424	546	5116	4226	1318	6838	5725	5092	4701	4454	4095	3618
103.036	0.92	4666	6087	5144	4381	6853	4467	5337	5722	5608	7696	9658	11842	8245	12382	15375	12043	12435	9870	9551	5644	5014	6272	4239	6717	4507	4959	4527	7651	4556	6082	2076	2623	4057	4524	4697	5126
103.052	2.01	53481	66197	55021	54671	66976	46732	54212	46783	46597	53584	66010	68067	67478	77232	57473	80059	60918	57331	75397	63831	56888	48970	59562	69929	44858	59235	48359	54641	55313	56744	32047	34509	44779	48505	58446	57458
104.053	1.17	10952	15143	12230	10725	14795	11876	12245	9567	9997	12262	12470	12088	12300	12028	9862	13153	11515	10815	16159	10233	13070	7693	16140	13520	12140	13862	12241	12457	13281	12984	6746	8204	9837	10036	11749	11179
104.104	9.77	21205	25357	24379	20079	25419	30052	28982	26401	27543	20482	24422	26038	26022	24239	19757	30136	23280	31600	37658	20138	20984	15581	16968	16528	13458	16592	22685	19231	14304	25520	4712	5770	11648	17962	15623	19433
104.105	12.87	7836	4899	4452	5054	5560	3976	3464	7651	6698	8090	3526	3666	7329	4148	6108	5181	4502	4388	4714	4736	3404	3658	3642	1996	3396	4328	1766	1535	2455	2575	468	1547	1090	2926	3791	4868
104.105	12.71	51529	75841	52741	55769	49550	67252	52789	53639	47416	55608	45422	56716	42540	45968	52218	46731	52454	64677	55912	54739	31285	32808	36838	41393	33839	38086	34264	50469	39620	38141	12385	20735	19225	28977	29063	38547
104.105	9.93	13832	14501	15758	8925	15931	11485	9142	14771	16915	11418	11054	13017	9106	11561	9287	12119	18865	10837	12177	12192	9804	10070	10183	11398	8530	11056	9595	8138	13065	10801	2098	4734	8743	7520	9284	11837
104.105	10.83	5279	5547	3779	4540	5160	4747	7141	6333	7127	4884	5479	4578	6522	4194	5211	5770	6243	5045	4968	4445	3839	3256	4418	5440	5353	4590	3801	4725	6150	3935	1293	1943	2384	5084	3055	7026
104.105	9.58	19296	11995	18343	17381	17909	16330	18732	16331	18287	17623	13662	21160	12111	13746	19089	14733	15005	18391	17017	22227	10349	12333	12981	8911	11031	10773	11934	12782	9368	15199	4073	4573	7560	11587	10347	12843
104.105	11.47	21170	23146	22810	33224	33261	20205	23812	25662	28602	28854	20969	16757	23633	14244	12936	21973	18315	16571	17258	14810	15897	15152	19712	16934	16881	18055	22644	16729	14473	24620	7349	10712	12299	14373	14307	19227
104.106	12.81	32821	43349	34360	33279	25665	25382	24257	32455	27852	39814	23398	28578	25505	27659	23445	31028	22868	31767	32751	28524	17490	17950	22704	19068	19708	19387	15737	26169	20732	21165	5866	8340	10840	15716	19221	26689
104.106	9.94	21655	25793	26361	20263	26230	24319	22343	23411	24880	22662	24843	18274	23918	20687	17381	26625	28759	17532	23677	27562	16395	16107	15875	22570	13979	20522	17298	14266	21008	15974	4520	7594	12881	10599	17225	22908
104.106	10.15	21732	25905	21118	23627	20011	18462	23504	20937	29004	24447	15810	19870	21772	14420	20116	18430	23236	16555	21077	18795	13383	11811	14063	14033	11815	14005	14466	14362	15658	19685	6048	7705	12199	15560	17197	19621
104.106	10.58	11245	12201	9111	12540	13295	15073	10912	10014	15163	12130	14496	13677	8772	9604	9165	12637	8470	12728	10322	11256	4271	8235	6913	8246	7529	7280	11295	7334	8700	11084	1878	2874	4805	9460	10897	7864
104.106	9.72	3217	6446	3919	5183	3034	3918	6194	3919	4425	2907	4930	4297	7205	4297	4551	6066	4171	3919	9480	4171	3665	2021	2147	3286	2279	2781	4550	2780	3317	4676	1641	1263	2614	3791	1707	4803
104.106	9.88	54342	52106	56637	41634	46280	56617	45978	50039	58765	49116	44433	52718	42064	48323	52868	51031	51351	42041	52233	56304	30090	32670	33585	38776	38108	43191	35447	35978	54832	40828	10308	18937	31664	29783	48003	53375
104.106	9.95	7440	6121	8282	5246	9737	8304	7292	8337	8450	6680	6716	4528	5959	3884	4858	6354	9827	3957	8661	8016	3224	3490	4365	11282	3841	7573	7410	3151	5568	5329	1526	2256	3895	2369	4367	9671
104.106	10.95	35690	37199	34678	38854	36355	28115	26193	33057	28077	39605	26477	24749	27715	25137	23437	29224	29233	28297	35512	41636	21291	19692	22038	24903	17073	19094	18374	21443	22114	22253	6205	7181	16672	16868	18124	25927
104.106	0.91	334000	428000	287000	371000	328000	288000	371000	271000	317000	293000	367000	455000	403000	391000	336000	394000	402000	322000	430000	268000	280000	224000	212000	259000	164000	264000	199000	226000	209000	184000	85254	100000	155000	195000	242000	265000
104.106	9.89	26431	30311	30084	25424	26826	28107	25719	18989	23233	22107	16933	14673	13571	17577	16499	24025	24487	17628	17863	24043	16425	15959	19811	25535	18068	19856	17776	16614	27652	19719	4336	9634	14313	16683	24870	26744
104.106	10.44	35997	27352	27843	27110	31446	28374	31838	31840	30294	37120	29249	33412	22556	29228	29339	26849	28877	26601	28393	31794	14204	19392	20360	22280	19966	22908	22665	26316	23234	25003	7747	8125	12375	19702	19532	23939
104.107	10.57	21639	22676	20571	25068	20235	22924	16821	19078	21623	24617	20440	21928	17980	21743	17242	21575	13282	20924	22561	15339	9094	12992	10561	16349	13027	11440	15718	14265	17864	19628	3678	5629	9072	16303	16926	18594
104.107	12.21	25926	22087	24668	25051	25212	28285	24254	25666	28912	25798	26420	22832	22228	18580	18496	24614	20856	20996	18604	21730	15148	17480	17189	15086	17736	18920	17755	18543	15459	19203	3893	8484	7393	14434	13538	19383
104.107	17.67	19128	22002	24673	22663	25797	23546	24474	23735	27285	25678	23108	21199	23644	18498	19644	21863	19712	20686	22300	19849	29238	28323	24560	18916	24118	26930	17142	23334	26464	31915	23768	27735	22677	29500	31096	23002
104.108	10.93	78427	87983	80115	88388	93039	78324	74388	87215	89088	101000	69596	61049	70208	60229	55360	80629	69801	73345	82561	89558	52240	57585	64290	66831	50744	56504	57209	58358	56595	60448	18030	23788	43336	50709	48034	70288
104.99	0.94	6473	10079	7005	8509	7602	4051	7934	6289	7678	7913	9172	10876	11030	6765	7577	9026	7594	10636	12013	3840	8883	5438	6137	7732	6196	5961	7804	6860	6195	6885	3674	5004	5664	6657	6251	6885
105.11	0.92	18588	25599	16558	21427	20466	17049	22827	16241	17487	19539	22095	27964	24760	24635	19597	23561	23909	22104	26544	17311	17667	12876	11890	14972	10760	16379	11982	14565	12673	10919	5400	6152	9538	11124	13850	14768
107.05	2.01	15809	19764	17734	16823	20670	15059	16475	15762	14198	16952	21084	21342	20693	26090	17193	26612	18501	17956	24577	19426	21097	17297	20853	22684	15211	20528	17198	19422	17790	18141	12209	12868	15498	16263	18651	19387
110.008	0.82	18549	24603	22043	14793	17515	20669	12626	18639	22799	16231	16902	13197	13422	46500	7277	12081	8969	13084	17550	24515	14402	15020	19998	9864	11604	10045	15903	15396	11762	13227	5554	5063	5519	5257	5849	5549
110.07	0.83	15087	13674	13460	11942	11479	11606	16260	12540	10123	13911	14698	13269	13629	15409	14101	13707	14046	14028	16177	16473	13391	8988	12017	13863	11374	13754	9828	10215	11699	12381	8052	8829	9531	10220	11506	12187
112.05	1.21	42834	50944	48413	46280	51457	47569	43847	40367	45955	52671	60671	65535	70318	64806	48673	86921	65261	47995	72058	73964	47585	43315	52818	62193	35011	46531	50919	41428	41364	40513	22614	28043	32363	39228	44186	43689
112.05	0.96	126000	133000	137000	144000	128000	132000	128000	120000	132000	126000	153000	167000	192000	164000	145000	209000	158000	136000	179000	139000	94319	97155	113000	131000	78713	96817	102000	93484	97942	87795	49967	57099	74408	85743	95537	106000
112.11	0.81	38086	35297	38679	26673	25920	27190	29789	32698	36573	28506	24512	34021	31016	37795	36043	42843	43576	18123	20000	44763	28356	24140	12787	25619	18502	25909	31448	31326	29752	25862	2667	3226	2538	2683	2756	2517
114.066	0.92	96600	77271	70830	67934	57312	59857	59432	68684	76138	80266	57542	71880	54236	97995	75496	76484	87310	67052	61223	142000	47322	37967	43933	62615	39368	50033	44342	47173	45988	44078	21416	24257	34592	42226	48236	52006
116.069	0.82	7465	10236	8623	9841	11659	16923	11767	9062	8437	8538	10169	9813	11318	11664	9654	16748	9780	10042	11770	14816	9646	6108	11108	13750	7588	13729	8477	12820	8499	10974	6412	6690	7168	8493	9671	8916
116.069	0.93	181000	161000	177000	161000	186000	193000	186000	175000	162000	164000	182000	150000	147000	203000	169000	192000	161000	163000	210000	139000	106000	87431	171000	142000	117000	147000	138000	139000	153000	153000	62117	74490	96664	119000	133000	139000
117.056	2.72	6233	5418	5367	7753	9954	8140	5467	6710	7753	6724	4958	8664	6161	7606	6293	8909	5445	5584	7779	7324	6582	4470	6334	5522	5315	4018	5076	6817	6005	5630	2519	2770	4258	4613	6434	6069
117.058	2.87	16326	16386	15606	18116	20665	18870	16164	17747	19727	16980	14716	18238	15272	17337	15259	18233	15043	15113	17832	16844	15149	12561	18055	16497	14199	13650	14886	17100	18040	17802	6242	8263	11676	11774	16224	15984
117.071	0.94	7610	7103	9034	8248	9129	10032	10530	8777	10782	8476	9391	7890	7841	10612	10367	11716	7744	9612	12309	8125	5333	3715	8446	7737	6068	8992	6880	7119	9509	8728	3907	4154	6007	5792	6969	6407
118.064	2.82	52825	58989	55549	61986	79113	71136	64018	68482	64325	68169	52324	79946	59733	68085	56898	70590	59362	54242	79956	64973	60067	48457	61024	58936	49137	51221	58950	70290	71131	58591	33481	34282	49552	53721	66981	64934
118.064	2.84	67603	76260	76418	69489	83440	71537	66933	76033	79907	69493	63263	66787	62632	67889	64770	68670	67188	69412	63906	68148	67484	63483	81489	85577	68740	69013	73167	72828	80994	83805	34894	45484	56545	58443	72519	71524
118.086	1.51	55012	55723	64492	69218	64648	63623	78582	60166	63992	75867	41444	38746	50169	33714	48177	38494	52207	63166	76983	27951	31222	33780	57115	36626	52581	43088	42621	40920	53644	51891	31280	28439	31846	36080	39396	41004
118.086	0.93	2090000	2010000	2230000	2460000	2230000	2390000	2610000	2570000	2540000	2550000	1210000	1200000	1580000	843000	1310000	1120000	1370000	2170000	2200000	748000	796000	787000	1510000	930000	1410000	1040000	1250000	1130000	1590000	1520000	485000	583000	797000	975000	1140000	1210000
118.086	1.2	18119	22003	21481	19856	24746	21865	23097	17697	17750	22444	17104	19547	17237	16250	17361	19461	16022	15971	17853	21496	15701	12231	16536	14193	16522	16254	15362	16633	16264	23089	7579	11054	11772	11923	14756	16610
119.047	1.2	28446	37382	37688	27526	36248	36572	35167	31345	34211	37578	24474	33531	28425	48639	28763	37097	23489	28896	42706	48024	26994	19618	25418	27647	22621	27944	23043	27373	26845	27019	16829	20811	24729	26544	29232	28628
119.067	2.72	2539	2799	2307	3073	4418	3606	3117	2719	2761	2779	2676	3832	2717	3175	2589	3995	2310	1791	3354	2582	2893	1581	2831	3154	2818	1567	2341	3950	2784	3317	1474	1074	1853	2086	2476	2876
119.07	2.01	5070	6421	4977	5021	6443	4516	4834	4683	5039	5809	6185	6737	6693	6345	5106	6945	6562	6068	7370	5397	4673	4103	5300	6463	3749	5472	4718	4487	4977	5478	2928	3281	3896	4567	5469	4868
119.072	2.85	42707	45260	42529	40118	44954	44876	42512	43518	47382	40604	40903	38396	38384	42587	38191	39158	41129	41090	39430	39169	41342	39879	49231	50962	38938	42015	43449	45693	51826	52930	23712	28642	35389	35925	46560	44992
119.085	8.78	127000	136000	191000	138000	263000	115000	283000	278000	193000	190000	525000	207000	157000	125000	133000	151000	133000	188000	150000	133000	202000	136000	153000	182000	130000	496000	133000	117000	153000	161000	143000	149000	141000	151000	160000	160000
119.088	0.92	128000	119000	132000	148000	137000	148000	159000	155000	152000	151000	76107	74311	98057	51172	80618	67856	80834	135000	135000	41068	44478	47891	87905	57189	83843	64277	74390	69935	97162	92764	29745	34642	47140	56595	68809	73855
119.711	2.01	8881	11451	8931	8641	11996	7790	8583	7847	7143	9522	12328	11956	11428	13593	9907	13610	11411	9415	12711	10998	13921	10459	11197	14608	9096	13041	10686	10765	10326	11379	7456	8037	9495	9671	11230	10672
120.004	0.89	19607	16740	15769	17489	22503	17381	19646	16545	17917	16059	12040	12004	12225	9971	10761	11468	10125	12509	15685	12219	8507	8227	17737	12447	11471	11384	12654	12044	12418	12620	7786	9015	10211	11782	12626	13192
120.063	0.92	13694	11933	14577	11565	21206	16362	15187	12625	12927	13122	11133	9795	11988	8357	8312	11196	8178	11967	14375	10663	9822	6803	11172	9333	10057	8949	10812	9286	12223	11614	4808	4788	6832	8724	9502	11728
120.081	2.01	1340000	1780000	1410000	1460000	1820000	1260000	1410000	1270000	1180000	1430000	1770000	1860000	1780000	2220000	1520000	2150000	1610000	1510000	2020000	1710000	1950000	1570000	1790000	2190000	1410000	1880000	1510000	1660000	1660000	1740000	1140000	1240000	1440000	1580000	1740000	1710000
120.088	8.78	13655	14830	18906	14748	25846	12142	28643	25038	19387	17964	51144	22955	15152	13201	13632	15818	14245	19923	14356	14866	21325	14487	17371	18587	13099	50506	14915	10936	17203	16733	15159	14362	14731	13659	14932	14515
121.081	2.01	137000	180000	149000	148000	187000	125000	138000	126000	117000	140000	181000	190000	177000	220000	153000	217000	165000	150000	206000	172000	200000	153000	185000	219000	141000	188000	157000	170000	165000	171000	114000	125000	148000	158000	173000	172000
122.088	2	7147	8315	7645	6960	8956	5867	6920	6693	5833	7499	8730	9433	9142	12264	7646	9914	8640	7027	10262	8034	10044	7859	9918	10195	7404	9374	7716	8651	8367	8269	5251	6021	7098	7525	8806	8049
123.043	1.03	23946	21342	27470	19744	24071	31968	26962	25617	26617	28359	17219	15272	16304	35463	30446	27438	20904	15880	29866	46518	15416	10979	12386	18038	11565	15322	12015	15067	14885	16523	9524	10403	13053	14106	16558	18245
123.053	1.21	137000	146000	178000	115000	164000	182000	163000	152000	143000	189000	128000	120000	113000	217000	153000	128000	129000	110000	170000	309000	119000	76248	95810	107000	90811	110000	79521	94000	104000	108000	66612	74292	91481	109000	116000	122000
123.09	18.49	196000	206000	191000	210000	209000	220000	218000	210000	213000	190000	155000	171000	170000	227000	179000	197000	186000	170000	197000	172000	182000	227000	176000	167000	176000	183000	88151	192000	244000	199000	97711	132000	160000	152000	203000	203000
123.09	19.31	37366	35596	39544	38849	39811	38375	37830	40013	37548	32662	35612	31969	33146	40647	54555	46260	25201	28594	29411	27150	26558	25924	31163	25528	22839	24695	28931	37617	38175	32569	11180	8194	20657	28544	23760	34482
123.091	18.62	224000	222000	203000	217000	231000	224000	219000	231000	229000	214000	169000	189000	189000	209000	187000	197000	193000	183000	200000	196000	178000	187000	184000	176000	166000	159000	124000	191000	203000	185000	111000	128000	148000	159000	179000	203000
123.091	18.66	658000	667000	607000	655000	676000	692000	689000	677000	689000	624000	492000	554000	546000	693000	564000	607000	580000	560000	600000	572000	555000	683000	549000	521000	535000	522000	329000	595000	708000	600000	312000	390000	465000	478000	598000	613000
123.091	18.7	1010000	993000	934000	1000000	1020000	1040000	1040000	1030000	1050000	969000	767000	856000	843000	1010000	854000	923000	865000	865000	906000	885000	808000	959000	818000	798000	775000	770000	533000	868000	1010000	877000	468000	568000	678000	710000	854000	902000
123.091	18.93	392000	388000	393000	411000	403000	408000	401000	430000	432000	424000	356000	342000	348000	356000	366000	374000	349000	357000	374000	372000	289000	289000	323000	318000	295000	268000	285000	339000	343000	331000	174000	197000	238000	277000	301000	331000
123.091	19.36	374000	386000	408000	386000	387000	424000	432000	445000	465000	411000	352000	295000	308000	358000	430000	369000	317000	353000	337000	339000	255000	238000	349000	332000	215000	232000	259000	365000	379000	295000	156000	151000	216000	275000	230000	298000
123.091	19.43	702000	723000	750000	723000	722000	795000	808000	824000	857000	763000	652000	568000	588000	674000	797000	688000	600000	662000	639000	649000	484000	448000	640000	610000	419000	446000	489000	679000	697000	560000	296000	289000	412000	515000	440000	564000
123.091	19.45	652000	663000	668000	660000	630000	672000	653000	730000	704000	675000	568000	527000	554000	580000	624000	604000	565000	601000	594000	619000	457000	429000	530000	525000	413000	351000	423000	562000	546000	501000	262000	277000	358000	449000	439000	504000
123.091	19.6	464000	472000	453000	460000	470000	476000	456000	513000	482000	463000	366000	356000	368000	391000	395000	403000	392000	389000	403000	438000	330000	273000	326000	321000	273000	186000	248000	373000	324000	315000	164000	181000	213000	264000	350000	337000
123.091	18.86	72763	70285	67962	81314	73036	78538	77936	85923	84677	88683	64124	56959	57660	57731	55888	56691	49009	54366	53450	75553	49296	52685	66648	69334	53224	45908	50657	61838	62619	54563	38811	33296	42209	51776	53504	56165
123.091	18.54	99285	101000	84570	89764	96208	103000	105000	93699	95788	92316	73184	78894	73419	95529	79123	86105	86488	81406	83979	82323	88184	81410	77498	73388	75903	68261	50649	88209	101000	88363	52453	60963	67068	74299	82724	85583
123.091	18.76	474000	441000	434000	462000	466000	468000	474000	470000	488000	452000	365000	399000	397000	422000	388000	416000	379000	401000	411000	419000	333000	362000	357000	366000	318000	329000	270000	365000	400000	363000	212000	235000	285000	308000	339000	386000
123.091	18.33	81484	86042	78863	83853	88145	93469	91925	90082	95028	77890	54194	69360	66920	116000	72784	81706	71054	84112	74946	71086	73617	157000	73024	63395	85034	78349	34988	83333	118000	91553	24548	41841	58663	60310	98084	77025
123.091	17.92	40863	40936	42960	43541	45119	44328	49077	48732	47377	40181	47039	49305	51290	44693	47695	50609	47923	45396	46817	48295	84003	87406	44739	46220	108000	77447	76263	95093	137000	87223	67032	92342	84195	80896	104000	82044
123.091	19.86	69521	70239	79961	72837	79660	86083	81147	84363	79513	70260	80801	74191	72048	73377	69334	74628	79259	69738	74139	74588	141000	137000	92274	80478	145000	87402	129000	123000	167000	134000	106000	142000	127000	116000	148000	140000
123.091	19.88	27934	30471	33427	30777	33318	34938	33072	33904	32237	27673	32966	30359	30519	28264	29400	30827	33682	29865	31638	30718	61234	61125	37973	34621	64525	36424	55930	52736	72156	57660	49178	65753	57765	52837	64418	59991
123.091	9.91	19160	18592	17326	13941	16878	19604	19338	19844	17894	17655	14117	15796	12765	15705	16618	16038	17302	14295	16549	16600	23397	20722	18853	17034	31928	17779	21421	25481	36737	26886	7266	14204	19287	17535	26621	25058
123.091	17.27	57831	57694	65999	62881	66301	74044	67523	72493	70853	63380	65381	69050	67888	68440	69813	68529	66972	70838	70260	69173	132000	133000	69450	72678	139000	126000	76275	121000	190000	145000	65937	97406	112000	102000	145000	128000
124.084	10.74	2056	1759	1810	1495	1906	1849	1963	1903	1668	1250	1691	1748	1702	1465	1180	1366	1234	1531	1668	1216	2289	1744	1544	858	1737	2271	2275	1086	1286	1268	304	548	1077	1871	889	1103
124.085	19.02	51670	56733	57693	50029	60390	55520	48001	87423	89477	84819	57303	60168	59989	66109	79294	81176	80239	72677	83020	78318	55552	59270	41103	32671	60947	61233	53131	67677	66135	75513	44207	37374	39308	49275	64310	69704
124.085	0.96	31390	18465	20660	21191	19488	23042	23392	22396	23286	19962	22303	20505	21750	23960	20197	22628	26253	21928	18568	19306	16749	20204	16328	21083	20381	17933	18901	21533	22442	19247	7906	10572	13873	16949	21425	21515
124.085	10.61	11616	10438	11344	11660	10179	12208	13416	13715	13235	11753	9906	10192	8638	12060	10610	8997	10045	12557	11187	10765	9854	11061	9255	8444	13334	11486	9901	9424	15763	10834	2476	6928	5990	7775	10118	11265
124.086	18.33	233000	252000	247000	256000	264000	270000	264000	255000	268000	232000	174000	212000	197000	334000	216000	244000	226000	252000	242000	221000	205000	398000	226000	188000	231000	233000	116000	235000	324000	263000	73609	121000	168000	181000	278000	240000
124.086	8.49	40620	39096	38859	39564	39189	40470	39281	39640	38404	36151	35026	35844	36102	35925	37174	36323	35610	36004	36194	37272	51714	45453	37835	37266	58019	44442	46566	48162	59816	47013	33643	43146	40714	41191	50858	46256
124.086	9.24	43946	42631	43224	41710	43904	46248	43706	45350	43388	41757	40323	39226	39559	39917	39414	38450	39971	40753	40311	40771	54805	47779	41901	39892	65013	52651	51474	54404	69330	53644	42914	50263	44272	47912	54965	51705
124.086	11.24	78284	71930	71772	72227	74091	77689	76922	75912	73938	72590	67192	70909	69897	69733	73455	64769	68543	71197	68724	67990	97201	86726	71058	67761	111000	88087	92195	96119	111000	102000	69068	84725	76488	80751	99776	88650
124.086	13.28	56012	56612	56700	53868	56145	57009	54848	55938	56805	53751	54788	55673	53816	57414	57022	56604	53621	58108	57306	54971	71217	72639	57300	57133	75509	68452	48540	72872	85973	75227	53225	48281	58571	62672	73866	67712
124.086	17.46	92211	88631	90510	93789	91534	96567	93333	97620	92782	89063	92152	91042	92103	92432	89130	95313	88776	97397	94254	97437	115000	116000	89963	90094	132000	109000	82948	121000	148000	119000	95842	112000	109000	111000	125000	114000
124.086	17.94	135000	130000	130000	137000	136000	136000	144000	141000	138000	131000	134000	138000	137000	133000	137000	142000	139000	138000	138000	144000	175000	176000	132000	133000	195000	152000	159000	187000	237000	180000	149000	174000	168000	163000	197000	176000
124.086	18.38	242000	267000	255000	267000	267000	288000	279000	267000	285000	242000	185000	211000	207000	327000	229000	253000	230000	253000	250000	224000	211000	377000	234000	201000	224000	242000	113000	232000	319000	268000	79072	127000	179000	183000	274000	248000
124.086	18.46	338000	335000	339000	352000	354000	361000	370000	364000	356000	327000	286000	302000	302000	365000	317000	331000	326000	308000	339000	310000	344000	372000	314000	311000	332000	347000	193000	356000	438000	380000	200000	256000	314000	298000	387000	378000
124.086	18.64	1410000	1460000	1390000	1470000	1480000	1540000	1530000	1510000	1530000	1380000	1200000	1290000	1270000	1570000	1310000	1390000	1370000	1350000	1410000	1350000	1370000	1640000	1290000	1240000	1380000	1380000	936000	1470000	1770000	1540000	777000	993000	1190000	1220000	1550000	1540000
124.086	18.68	662000	659000	635000	681000	679000	697000	701000	691000	709000	652000	593000	630000	607000	661000	615000	632000	629000	627000	666000	662000	632000	649000	571000	585000	643000	630000	547000	694000	779000	704000	405000	485000	552000	583000	684000	741000
124.086	18.71	1200000	1190000	1160000	1230000	1230000	1270000	1270000	1240000	1280000	1180000	1090000	1140000	1110000	1210000	1120000	1150000	1130000	1130000	1190000	1200000	1170000	1180000	1040000	1050000	1170000	1150000	969000	1260000	1420000	1280000	744000	883000	1010000	1070000	1260000	1330000
124.086	18.75	116000	105000	117000	114000	120000	112000	108000	137000	133000	137000	107000	116000	120000	117000	114000	123000	124000	122000	124000	126000	110000	110000	92397	81393	109000	110000	98118	116000	133000	138000	76380	83855	91515	100000	117000	130000
124.086	19.32	511000	479000	506000	483000	497000	534000	560000	554000	553000	513000	487000	477000	477000	498000	552000	489000	482000	497000	517000	495000	485000	449000	458000	451000	463000	470000	455000	538000	629000	523000	287000	328000	395000	475000	496000	520000
124.086	19.36	1290000	1260000	1290000	1250000	1290000	1410000	1470000	1440000	1430000	1310000	1300000	1250000	1240000	1360000	1450000	1320000	1240000	1290000	1320000	1300000	1250000	1180000	1190000	1160000	1230000	1230000	1220000	1480000	1700000	1420000	771000	876000	1030000	1230000	1290000	1380000
124.086	19.86	46694	46525	48966	45808	48409	48765	47983	49945	47972	45003	46060	44876	44951	44380	44496	46946	48659	47388	46452	47283	67841	68975	51438	52607	69283	42652	64558	61029	80546	65897	58840	71196	68833	62294	71739	69166
124.086	9.69	19494	16901	16597	17363	19017	20634	19224	20572	15770	17413	15389	15179	15897	15903	18086	15677	17649	16928	18439	16579	15437	15700	13900	14336	19560	14802	17711	19952	23911	18523	6540	11071	11836	14672	19425	19421
124.086	10.05	51938	46414	48094	44887	50411	52613	52769	54377	49275	48809	44877	44991	44584	42773	45308	47023	44528	43094	45372	45481	47052	43566	40288	38372	59046	49677	47397	50397	69958	54376	17149	30832	38484	41731	54788	53954
124.086	10.33	66916	65345	66880	60959	67071	66734	70884	70667	68445	66185	61114	57519	56904	58796	63193	57486	62251	62245	63416	63696	67490	65327	55720	54456	78718	67068	63658	69197	92846	74041	28295	43698	49413	58367	73949	71799
124.086	10.58	5057	4802	5376	4675	3791	3412	6696	6823	7963	6068	6067	5390	5056	6321	5531	5053	5689	5301	4930	6573	5491	6320	4046	5183	7098	5971	6541	6726	7911	6447	2273	3158	3159	4295	7457	6699
124.086	11.71	68355	69407	66147	68998	71968	72782	69053	71629	68611	67724	66360	64311	66993	64916	68073	66615	63575	66207	66192	68402	92600	82966	68321	69068	98385	84339	79866	88080	105000	88790	65726	83988	75793	79379	89375	81636
124.086	12.55	59399	62832	60730	59388	63618	63473	59962	62202	60034	58047	59145	60967	60752	60169	61649	59992	58996	59773	60796	60370	81418	77933	62235	61066	85598	76174	65792	80981	93859	81923	59189	76750	65799	71231	84761	73979
124.086	13.76	48865	46417	45113	45051	46620	49353	47062	46644	46265	44296	43704	44168	45754	46699	47479	44846	44679	46621	46129	44670	59925	59316	46943	45796	65786	55933	43215	60641	69139	61091	51323	35224	50769	53855	60902	57248
124.086	14.21	49675	47882	47030	46524	48008	50493	48574	49935	49400	48561	48456	47256	47095	47853	47789	49356	45001	48356	49066	48596	60765	59323	48935	49126	68052	61183	57714	64847	75371	65026	54100	45131	56919	57043	65023	59523
124.086	14.95	38075	36150	36833	38643	38450	39109	39012	41195	39842	36548	38603	38111	38544	37976	36976	38201	40093	39126	40607	38988	43817	48251	37273	39458	53591	48000	47646	48569	63392	45130	29891	25250	43784	40908	46912	47318
124.086	17.28	171000	174000	183000	174000	181000	186000	180000	182000	182000	173000	157000	173000	169000	177000	177000	179000	172000	181000	181000	168000	201000	222000	172000	176000	204000	203000	116000	190000	256000	224000	119000	141000	179000	164000	210000	205000
124.086	18.16	23191	24854	25334	24425	25455	25052	25088	21098	22100	18677	15520	18562	15855	31778	21734	22275	21650	23584	22244	22573	23161	32648	17673	17557	29896	23196	17236	29569	38012	29316	8502	15183	14267	22825	37769	27785
124.086	16.65	3981	4785	6096	5256	4764	5604	3973	5809	6116	5662	4212	5006	4208	6938	4028	3926	4699	4851	4966	5145	3117	6183	5015	4608	6187	4845	2527	5174	7357	6762	1260	2370	3794	2953	4649	6415
124.087	18.51	869000	902000	886000	916000	916000	955000	951000	929000	949000	846000	714000	783000	770000	1040000	813000	872000	843000	847000	877000	820000	842000	1110000	810000	761000	860000	872000	490000	899000	1140000	969000	428000	586000	721000	739000	997000	937000
124.087	18.53	45557	45907	41475	44048	41575	49850	49036	48331	50059	47474	39544	37059	36275	40234	32856	36422	49749	45865	48773	50783	47425	42646	40589	49471	42415	40478	30391	47930	55163	43999	34108	48364	41487	43457	49660	43971
124.087	16.95	78621	87118	90519	86142	88073	88837	90163	90237	92377	87769	65228	77223	73004	95577	82793	85239	81608	89481	84804	75992	74919	122000	80548	69893	71709	80524	43110	76725	102000	88862	26218	36668	54787	60404	74753	85625
124.087	18.88	141000	134000	132000	140000	146000	141000	149000	156000	143000	146000	139000	128000	137000	134000	139000	141000	142000	138000	143000	139000	136000	136000	117000	118000	133000	140000	132000	139000	164000	149000	76044	97994	107000	127000	140000	151000
124.087	19.35	758000	715000	759000	731000	740000	799000	832000	825000	826000	759000	731000	716000	714000	752000	820000	750000	714000	743000	772000	737000	717000	667000	682000	681000	685000	699000	688000	817000	939000	802000	430000	491000	585000	703000	734000	778000
124.087	19.41	644000	668000	694000	654000	676000	720000	712000	726000	703000	673000	632000	629000	630000	660000	655000	662000	638000	635000	661000	678000	643000	587000	572000	591000	616000	614000	631000	705000	782000	723000	370000	435000	545000	613000	670000	706000
124.087	9.9	55177	48776	52226	48155	53605	54314	55041	59381	53679	50031	45786	48294	46456	45765	46616	47548	48235	45591	49131	48847	48146	44608	44668	40170	62223	49388	49234	54948	70354	58579	16267	32752	41288	41326	58632	56198
124.087	18.93	730000	723000	742000	754000	749000	784000	752000	792000	754000	771000	723000	684000	693000	726000	717000	729000	706000	689000	763000	727000	698000	689000	616000	621000	720000	690000	666000	754000	856000	782000	408000	501000	579000	672000	767000	781000
124.087	19.32	237000	222000	234000	227000	226000	268000	272000	199000	215000	198000	149000	133000	133000	201000	222000	185000	173000	184000	178000	185000	209000	191000	228000	258000	197000	207000	195000	244000	295000	224000	114000	144000	125000	213000	214000	214000
124.088	12.85	13956	15058	18760	17369	16038	16818	19672	18993	18598	19398	14399	15836	13483	20804	19901	15784	15786	17789	17151	18072	17022	16627	14323	15774	16468	15391	13390	18719	21301	18367	6373	12282	12655	14778	14327	17746
124.092	18.55	24512	23815	21704	26619	23550	28605	28559	30389	29353	29027	20750	19121	19614	30787	29460	28402	27393	25718	30233	27576	21980	21608	22781	26125	20907	19868	17192	35959	40204	32334	15517	23767	19765	19959	35998	37084
124.097	19.32	6800	6557	7448	6355	7080	7915	8672	4778	6157	6164	3714	3360	3344	5561	5619	4753	4702	5074	4817	5024	5481	5166	3782	4586	5075	5048	5545	6389	7968	5836	2335	3208	2667	5615	5680	5074
125.015	8.65	13174	11786	13776	12939	15618	11765	11625	15567	12312	12286	10126	8801	9369	11319	13887	14613	10570	12257	13522	8911	9273	8001	9188	9606	9580	8739	9233	8160	11604	8819	8577	10969	8950	9806	9597	9148
125.019	0.9	6208	11835	7455	5054	8846	4954	5705	7664	7604	5611	15005	20155	9196	15800	17776	22204	13352	14431	9821	9134	10067	14219	10032	14440	8761	10257	13956	18104	6707	12222	10337	9466	11016	11312	11051	11645
125.09	18.95	72359	67873	69592	74217	74191	79855	73833	76179	74640	75211	69889	67404	67914	68576	69805	72075	67656	70052	74635	72530	66969	66499	60013	61687	70499	67162	64872	72102	84963	77290	39547	47799	55158	64560	75080	77154
125.106	2.46	6776	7496	3679	2833	8201	8268	2044	4314	7692	3284	9083	6348	6905	6580	6588	5308	5537	5639	4212	18540	6200	5375	4632	5625	2593	7094	6283	6351	4100	5146	5145	4968	5533	5556	5690	6040
126.064	0.94	10745	7856	11036	10049	10011	10808	10346	10008	10877	10875	11150	8344	11739	11052	9990	14995	8863	8685	6968	11314	7814	3809	6487	7856	4737	6230	6698	5893	5542	6317	3981	4135	5565	6638	6472	6719
126.064	1.17	27136	20148	18756	15147	18158	20751	13210	16389	22289	19246	21110	16789	18211	19603	18707	26364	15956	18277	15777	28822	13552	13361	13887	16783	10379	13917	19043	18383	13367	16708	9268	10188	11714	13277	13611	14441
126.09	2.46	30804	35230	13867	7181	39209	39740	5352	15065	36761	10026	44402	29944	33327	29555	31772	23602	24902	24230	14938	102000	24489	20742	18253	23803	6429	30651	26893	27119	15878	20774	18498	18338	20812	23133	23769	23203
126.09	1.2	16750	7138	1492	1118	5839	9928	1009	2538	7793	1254	6708	1204	1205	1354	7511	1645	1097	4764	1006	7855	734	3636	2049	1130	1485	3858	8404	6256	4112	5692	1806	2322	2717	3177	3355	3543
127.037	8.8	3296	4726	5766	3365	7000	3229	8036	7733	5955	5141	17217	5792	4382	3883	4447	4409	3934	5556	4307	5799	7030	3948	4278	7044	5806	17242	4280	4234	4042	4677	4989	5450	5166	4575	5424	5528
127.039	1.37	17566	21673	20957	18637	18753	22692	11371	23640	26369	21649	4723	4551	6032	9393	3893	6944	5104	9403	6658	20058	5219	4562	10342	7035	5540	4565	7205	8785	6284	9198	7853	8389	9709	9878	11432	11381
127.05	1.74	10519	11824	11546	12689	12598	11079	13162	15071	14528	13876	19008	18849	13964	18509	20123	19544	21941	12010	15556	29018	12395	11042	8537	21734	8647	10777	10584	9196	7390	8293	10290	10463	11284	11656	12331	12634
128.048	3.12	734	2720	1413	1340	648	1989	1114	5613	1166	1356	426	255	251	662	293	425	797	871	555	1237	150	229	427	338	542	305	1467	278	557	689	600	656	602	679	665	707
128.048	6.75	1356	3244	2362	2888	1121	4450	2318	10818	1846	2485	987	445	389	1346	641	671	2747	2043	1114	2217	579	509	633	758	1171	751	3848	400	1015	1611	1317	1220	1187	1401	1280	1674
129.065	0.92	3470	8322	5735	3803	5818	2771	5425	18487	10472	7893	3268	4896	8120	4321	1618	6434	9897	4381	3989	6709	5347	3471	5352	1261	2451	1791	7587	5190	2769	3331	2351	2509	3557	4355	4468	3917
129.137	0.79	79866	74080	81137	56842	51845	56734	62793	68752	78525	59428	52613	71995	65503	82744	77788	92024	91178	39442	42332	94443	59818	53210	28579	55929	40553	54383	65356	67664	60783	54131	5335	5472	5521	5793	5455	5810
130.048	0.92	25745	27308	26566	26867	25744	36313	38377	43060	27254	29491	28886	25107	32923	29899	32271	27633	25930	31599	34400	31306	19551	21183	31673	23014	28280	29267	26098	27400	41605	23664	13588	14974	17985	23250	29163	31202
130.048	1.21	48061	62944	55930	56778	63860	61085	56753	60771	53723	61827	48823	40569	38587	67912	47199	51001	46864	45558	55923	62000	34511	29912	57375	48372	33533	43304	47309	39298	43695	43909	21500	26937	31559	37041	41097	42962
130.049	0.93	181000	196000	202000	213000	211000	250000	229000	265000	216000	209000	177000	142000	166000	208000	185000	163000	162000	188000	208000	178000	109000	136000	224000	161000	160000	165000	180000	160000	206000	166000	83032	97803	123000	142000	161000	173000
130.065	2.74	19988	20529	18422	21348	32493	25552	21949	22739	25217	20761	19243	32017	23242	25075	22314	29583	22397	18300	28113	24869	25047	18837	20592	20795	21907	19204	22483	31235	30064	24745	12214	12635	17739	19918	24509	23587
130.084	0.84	81677	93501	85845	80654	106000	122000	92197	86489	84380	87795	98829	84234	93712	136000	141000	107000	105000	76037	96796	155000	66365	58377	70133	77415	55953	70811	58337	67556	68665	67753	34750	40022	50019	63083	69841	72034
130.084	0.98	15687	21624	21256	16959	27599	32886	17971	20252	22122	20981	20773	18012	20764	29605	28407	25078	22817	15354	16953	33053	16463	15620	13287	19241	12480	16367	14884	15260	12770	16225	8615	10966	11777	15554	17983	18201
130.084	1.21	11461	16863	22250	14137	25579	31077	15596	18415	19333	19913	14762	14758	19242	26102	22048	21910	19299	11578	13229	23943	15539	14851	11228	14594	8885	11972	11725	11562	11707	11273	10304	10989	14023	15299	16578	16894
130.086	0.83	115000	132000	118000	114000	149000	159000	136000	122000	111000	118000	142000	122000	131000	191000	203000	146000	148000	108000	147000	215000	103000	86610	115000	117000	91116	115000	91651	104000	107000	107000	63319	66496	79013	92973	103000	106000
130.158	3.58	32811	58175	31803	25597	23869	31444	25358	44194	30807	33516	35328	25386	31741	19882	19276	20998	25256	41458	21322	18107	13756	15961	28520	17688	12892	14669	17455	13085	18502	21013	31868	30750	32902	34838	35437	36029
131.048	2.01	41721	55266	43548	43841	56418	38155	43371	38990	35034	41525	54669	57576	55544	66118	47471	65783	50281	45201	62681	50637	59449	45922	54750	64371	42224	56947	44939	50163	48958	52859	33775	37070	42269	47635	54388	52276
132.051	2.01	4612	5521	4183	5298	5985	4497	4853	3996	4179	4382	4649	6515	5420	7583	5263	8001	5927	4906	6347	5403	6133	5072	6485	6449	4620	6117	4928	5164	5384	5888	3125	4003	4979	5209	6031	5545
132.076	0.92	1650000	2280000	1780000	1870000	1980000	1400000	1950000	1850000	2000000	2470000	1510000	2050000	1660000	2260000	1940000	2250000	2410000	1710000	2080000	3910000	1670000	1290000	1590000	1390000	1230000	1240000	1630000	1740000	1450000	1570000	720000	857000	1130000	1350000	1490000	1580000
132.082	2.72	39252	38753	36473	45945	65558	47405	43060	44419	46994	41684	36743	61967	40293	56236	39927	55784	43795	33523	50748	51638	49254	37509	45752	43154	42989	37515	45240	60730	52616	43660	25901	31612	35797	38765	44829	44286
132.1	1.02	21177	29044	25557	22320	30387	20506	22553	17703	18339	26288	14044	19303	17155	19190	14719	19821	17582	18281	17108	25831	21563	14673	19546	17235	20414	14481	18950	22464	19104	27117	11534	13607	15038	16954	18279	18327
132.101	1.45	1360000	1860000	1640000	1380000	1770000	1410000	1430000	1150000	1150000	1600000	1180000	1490000	1320000	1280000	1070000	1380000	1310000	1220000	1370000	1930000	1600000	1030000	1390000	1450000	1370000	1240000	1270000	1500000	1320000	1870000	964000	1020000	1150000	1210000	1340000	1330000
132.102	1.02	27736	39081	33888	28959	39553	26060	29679	23574	24825	33994	17562	24841	21863	24482	19221	26120	22105	23695	22592	33586	28102	19210	25364	21776	26637	19032	24761	27957	24683	34721	14747	16784	19479	21373	23465	24024
132.987	0.98	22254	15209	17779	34929	30515	18130	15514	18939	49479	18179	68492	45275	18845	66357	55030	81240	69064	31485	66686	21241	50207	51915	15645	71147	42803	26642	19366	49148	45211	18189	33387	35660	40168	41043	44438	41751
133.03	1.02	18166	25332	21143	22913	26815	23347	23503	20924	20969	24855	22419	22738	21106	27194	20492	27054	22852	19502	30104	17159	24810	14037	27937	23106	20740	22110	21189	23706	23679	26589	10831	12043	15185	18497	21207	22578
133.032	1.18	68958	94203	83182	72694	101000	80228	85690	68634	67477	85374	86412	83646	79737	90084	73649	92174	79220	74301	114000	66274	91490	55645	103000	90250	82267	94765	84110	91091	91134	91555	47818	54783	64103	72388	81627	82791
133.066	8.8	2462	2996	6008	3588	7019	2369	7935	6572	4599	3272	13318	4001	3040	2729	2719	4254	3284	3017	3486	2022	5732	2853	4055	4447	2788	12393	2922	2742	3479	3346	4101	4003	3559	3943	3296	3308
133.078	0.93	80109	111000	85147	89306	96913	71618	98289	89617	95280	121000	75317	100000	83341	118000	95295	122000	123000	86669	101000	210000	84119	66519	82033	70740	61799	64115	79854	85071	71246	79874	34758	44002	56156	68051	73185	83649
133.084	2.72	4440	4251	4049	3766	6378	5739	3806	4787	4799	4850	3884	6460	4297	6168	4224	5354	4029	3610	4792	4546	4153	3165	4459	4383	4048	4355	5536	5392	5511	3997	2464	3525	3767	4402	4420	4662
133.105	1.44	97927	134000	119000	100000	134000	105000	105000	81264	81154	112000	85113	106000	95048	93394	76405	98710	93063	89300	97252	138000	117000	72851	100000	109000	100000	89488	93061	108000	98362	138000	69410	72751	84732	85689	99401	95518
134.016	0.95	10987	16143	15744	15764	16220	17611	17959	15048	17080	16931	19291	16903	18115	18900	21087	23233	22151	14961	22816	18835	15663	12090	15864	20551	15574	17975	14195	11077	16318	14163	11003	12090	15252	15589	16500	18166
134.018	0.91	22514	25489	31548	29677	27038	29294	33254	26772	31735	28565	39901	29529	23873	38415	40671	45429	36018	22842	46609	31863	26853	19311	27402	38991	29662	35208	21016	26623	32483	28410	19905	22708	26867	29167	27378	33065
134.034	1.22	15754	21530	19768	18344	19463	18375	19334	16995	17516	19581	21451	21681	24956	20781	18601	24041	20513	19780	25332	15589	17680	16412	23118	22284	16731	19527	20505	20146	18868	18265	14205	14889	15897	17353	16785	18234
134.059	3.23	11909	23627	14321	15790	11174	9681	8200	8042	9569	12222	33892	9746	23167	18076	10388	56599	18392	8937	22397	91824	57289	12523	9947	17437	10261	11342	19495	9981	14052	14821	15258	13654	14509	15951	15938	16325
134.08	0.93	6170	7224	4140	5316	7301	3753	5240	6043	6676	7463	5985	5902	5443	7448	7012	6625	9701	4383	6369	14399	6323	4679	5345	3868	4015	3931	5796	5729	4741	5900	2565	3510	3720	3665	4522	5339
134.106	1.45	8014	10563	8261	7508	10177	6700	7549	5327	5674	8363	5660	8144	7808	7534	6327	7993	7280	6019	7457	9103	9646	5591	7346	7696	6854	7293	7358	7978	7385	10666	5677	5618	6770	7224	7468	7826
135.001	0.94	14175	20836	15620	16094	16875	9509	11926	8701	15076	15232	16315	16248	20161	15972	16687	21986	16115	20080	22618	7104	16270	11174	11297	14336	13317	11065	17668	12855	14101	14910	12530	12151	14921	15126	12743	14670
135.001	1.05	388000	248000	260000	350000	328000	248000	192000	196000	360000	233000	321000	325000	288000	450000	281000	454000	291000	268000	447000	217000	310000	266000	218000	351000	243000	198000	235000	269000	236000	179000	239000	252000	285000	298000	297000	312000
135.002	0.9	7827	13777	9351	9925	9479	5443	6720	5709	8924	8572	10612	10553	13194	8438	10058	14315	10191	12790	12977	4185	9943	7492	7931	9097	9151	7489	11555	8528	10343	9593	7772	7741	9603	9824	8601	9234
135.002	1.51	60644	33382	36012	48460	46887	34932	32436	26489	51518	32635	67879	65678	56686	94684	55645	93147	64014	47179	102000	35672	64727	50884	39107	71553	45653	41237	40445	46763	49245	27010	49340	49028	51771	54694	54608	54630
135.003	1.17	325000	253000	275000	322000	309000	259000	231000	242000	331000	249000	312000	318000	309000	337000	287000	346000	312000	293000	354000	224000	276000	271000	255000	320000	263000	230000	251000	278000	274000	214000	228000	243000	268000	286000	286000	296000
135.003	1.22	123000	92431	99868	119000	114000	97770	86572	88812	123000	91586	113000	117000	114000	118000	108000	122000	114000	109000	126000	84226	100000	102000	96116	116000	100000	89006	92833	103000	104000	78169	83201	92493	100000	106000	104000	108000
135.013	1.17	910	529	910	1074	906	815	673	757	1059	801	919	988	825	870	683	902	974	967	1260	589	768	552	806	1369	644	513	634	731	671	406	758	787	602	846	735	820
135.08	8.8	24117	31172	41427	29342	53995	21682	56389	49973	41658	39524	103000	38007	33102	26480	23917	31075	26172	37611	30442	26033	43137	31075	30251	38459	27212	110000	26333	27780	32426	36109	28413	28760	31658	35545	32993	35035
136.006	1.06	13418	8350	9588	12328	11214	8912	6200	7478	13770	7148	12358	10957	10020	16311	8723	12193	11142	8514	13976	8262	10297	9332	7381	11331	7756	6903	7598	9667	8196	6575	7941	7852	9603	10150	10230	10570
136.038	1.3	97088	51390	32116	32123	93195	112000	33719	40978	109000	41382	89266	38871	31639	47463	124000	38369	44719	78731	38278	225000	33403	64229	60396	35539	25436	66290	43135	68437	82042	69076	42081	44116	51251	60565	55228	57026
136.048	0.92	98908	120000	91718	97611	112000	76627	84711	89333	104000	123000	78450	99656	75978	123000	107000	116000	120000	83097	97237	226000	93727	71957	89002	82591	66910	76639	87752	93877	81810	86793	53583	59164	73715	80221	85499	87466
136.059	2.73	1787	1875	2095	1779	1846	1838	1896	1911	2364	2494	2860	2987	2170	3920	3072	3696	4219	1878	3079	4625	2567	1455	1454	3279	2203	2375	1517	2077	2870	1757	1186	1319	1611	1778	1973	2438
136.073	0.95	37243	44906	43774	38028	45251	46889	43175	42308	39204	40963	29753	37160	35280	59794	35580	43715	31949	34789	53066	53431	31942	24084	31409	31828	28338	31277	26851	31656	31929	32313	21946	23602	28836	31513	33048	34747
136.075	1.04	13853	19442	17169	14227	19114	18267	17050	17315	15188	18648	12039	14486	12663	23381	16954	17942	14194	13044	19502	24735	14701	12732	13095	15011	13959	14193	12878	15213	15894	14277	9904	11662	12584	15018	15081	15104
136.075	1.21	185000	250000	245000	177000	251000	240000	223000	220000	213000	243000	161000	222000	189000	329000	197000	237000	165000	190000	287000	327000	201000	150000	180000	200000	169000	206000	172000	194000	190000	191000	148000	166000	185000	198000	211000	208000
136.075	1.92	18201	14001	13971	12729	15230	15086	11699	14205	13430	14941	13334	15270	13152	17494	13898	15026	13941	12278	17833	22368	17836	13418	13262	19879	13005	15968	11179	13170	15511	14730	10813	11620	13362	13629	15357	14666
136.087	8.78	1429	1824	2600	1694	3580	2275	3491	4226	3520	2228	6007	2864	2037	1142	1852	2050	2221	2402	2090	1669	3639	2393	1712	3311	2253	6917	2562	1470	2029	2159	2486	2310	2227	2733	2271	3208
137.013	2.85	11721	11642	10942	11098	12496	11946	11290	12109	11817	11594	10374	10021	9997	11597	9899	11833	9652	11118	10577	10063	10536	11502	13889	14107	10336	10486	12247	12213	13721	14103	6134	7295	10520	11150	13754	11940
137.045	1.24	12049	8288	6941	5600	22734	11966	5044	9093	15874	7086	10651	6217	5872	8600	12855	5999	5632	9322	6859	21440	5748	7270	6811	5809	4812	8080	7164	6551	8563	9335	5764	5345	6966	7795	9155	8193
137.049	0.92	4158	3614	5666	5094	4166	2806	5588	5786	4021	7718	3575	5889	5529	6519	3903	4890	5636	3214	5120	11731	3986	2011	3849	5102	3751	3009	3635	4001	2791	4548	2263	2400	3015	3241	4214	4101
137.071	0.9	6839	4873	48684	25777	5920	12093	26021	31348	7128	48253	7547	34448	41484	37634	5940	21864	47658	4427	28301	45857	27496	3167	5341	27225	24714	8376	2488	4757	3300	8838	6306	7775	10326	11005	14812	15177
137.079	1.19	19985	27902	31778	20666	26581	26639	25727	25676	23530	31553	17310	28101	24146	40294	22242	27405	24370	20480	32574	42089	24649	16117	18851	25939	20422	23810	18360	23019	21033	21421	17668	18864	20085	22366	24927	25357
138.052	0.96	17565	22702	29868	14856	18272	19576	29169	25864	20154	22264	13728	12192	18209	16126	10146	16564	13957	11273	12358	10517	15869	8176	16573	11627	9842	12783	14496	11015	12235	13846	7314	10538	11404	10280	11848	12860
138.904	0.92	30534	30611	35456	30502	34690	33465	32489	34393	36833	35446	35824	34608	29243	33220	32239	29802	34885	31047	34809	30950	27170	34428	37698	36785	33360	30680	35708	33420	34831	33554	30758	29619	32629	33581	26776	33864
139.012	2.87	4214	4494	4359	4067	4622	5282	4245	4241	5791	5161	4906	4748	4193	4756	3978	3979	3907	4890	4581	4176	4625	4624	4844	6699	4685	5450	4373	4912	5886	6557	2154	3000	3579	3743	5753	4484
140.066	0.94	394000	391000	409000	526000	445000	434000	412000	419000	474000	438000	182000	198000	257000	167000	214000	180000	197000	370000	340000	94926	174000	164000	335000	193000	315000	192000	273000	245000	287000	353000	169000	178000	217000	227000	237000	247000
140.066	1.12	146000	149000	147000	193000	159000	157000	153000	162000	179000	149000	62732	76230	102000	60949	79488	64321	70416	152000	118000	31690	73234	64886	130000	75966	132000	74199	114000	104000	125000	151000	71590	74878	88539	93845	101000	103000
140.066	1.13	47294	48522	51925	50699	56274	52644	52535	51931	57820	59578	26917	28645	36202	21228	28219	26452	29712	47497	44341	12535	29883	27936	52642	30490	49010	32721	43322	39590	48910	56477	26567	30317	36825	34452	38986	38914
140.067	0.92	471000	553000	554000	638000	613000	492000	510000	501000	582000	611000	257000	243000	317000	184000	260000	243000	239000	439000	445000	117000	194000	184000	420000	232000	366000	211000	353000	274000	351000	451000	168000	187000	230000	257000	268000	293000
140.904	0.91	22791	17847	23286	21361	22892	20226	18769	23615	20887	22456	21182	19562	18219	20047	18090	17730	22708	23678	20299	17935	17335	24779	21292	20859	23132	19366	19910	18807	23118	21075	20664	21818	20983	20579	21353	20389
141.008	2.84	30555	34631	33426	28978	34850	33819	30408	33001	34461	31062	28271	28870	28984	29176	28047	30703	28699	30680	29886	28862	29747	29385	37383	39094	30100	32965	33109	34702	38478	38911	16570	21039	25970	27209	34295	32094
141.071	0.91	32475	35453	30373	41644	35109	29484	28706	29586	35755	36872	13639	14338	19921	10125	16455	15958	18803	27080	26839	9598	10365	11854	22960	12984	22270	12584	20862	15232	19328	26464	10062	11137	14285	15297	16039	19816
142.065	2.73	5775	5650	6323	8201	9251	6615	6750	5383	7736	6511	6432	9777	6965	8111	6182	9628	6359	5359	9935	7667	8612	5925	6747	6445	6554	6141	6991	9787	8737	7667	4190	4664	5561	6251	6792	6573
142.938	1.2	36067	43138	35374	32674	45463	52997	57097	37312	36930	49214	61476	47188	43229	53436	65046	72740	62255	34766	64718	85195	72393	53047	29521	59368	45054	66770	45081	43176	37328	42751	39126	39336	43970	46268	47782	46781
143.006	2.84	10024	10919	10394	9983	10668	10455	8880	10169	11597	9748	9785	9062	9196	9097	9342	9525	10261	9241	9745	9355	11123	9654	11581	12171	9170	10266	10034	11586	11648	13315	5015	6544	7927	9179	11750	10744
143.072	2.71	9620	9374	9198	11250	17379	12145	10773	11176	12719	11708	8519	15402	10629	14167	11458	14697	11000	8565	14677	12015	13562	9765	10796	11319	11389	9707	12426	16128	12899	10681	6140	7163	9056	10267	12133	12137
143.116	0.95	65492	30266	106000	102000	38500	55014	79915	160000	60527	154000	85286	179000	178000	313000	88853	165000	230000	14386	107000	391000	53054	13866	6823	129000	30414	97618	40534	44873	12728	27640	34753	44734	56634	65000	72963	74907
143.116	1.2	17471	8422	20947	19049	9659	14002	14640	33214	14465	32783	15601	31379	35990	63791	17088	34228	44608	4307	21613	88868	9772	4905	2222	26435	7435	21664	10374	10619	3613	7604	9710	11970	13589	15503	15627	16896
143.118	2.46	8462	9516	3669	1925	10138	9806	1539	4181	9656	2582	11992	7704	9329	8712	8159	6211	7196	6598	4044	26976	7008	6238	5087	7145	1968	9173	7775	7592	4477	5571	5826	5746	6333	6489	6530	6864
143.958	20.05	51139	53019	51162	51540	53970	53599	48633	49801	47394	47037	50279	48067	47223	46778	46220	47100	47949	45784	46717	47225	60222	59617	52239	48730	61421	58496	57349	59130	61198	57289	57780	60347	57938	55400	60436	58779
144.08	2.72	58859	59345	57075	71862	97338	72126	62970	66520	71522	64462	55116	94360	65377	82671	63891	87823	62758	53079	81473	73616	78143	61288	69128	70043	67734	58124	72020	94339	82352	68016	43190	48863	58397	62118	74222	66994
144.101	0.95	199000	604000	515000	336000	369000	120000	507000	667000	323000	395000	33192	89956	490000	135000	76384	66643	70702	145000	193000	186000	340000	181000	175000	30873	123000	27578	216000	60235	250000	246000	88636	108000	137000	155000	171000	182000
144.102	0.96	87301	310000	244000	158000	185000	55343	235000	316000	154000	189000	12365	39859	216000	50476	33143	27565	24232	69726	91689	85623	160000	89978	84232	10712	58255	11081	102000	27406	117000	121000	42818	49159	62007	71234	80361	84560
144.114	0.95	12143	24776	25253	20726	16876	8127	23944	30936	13321	23259	7277	15340	25616	31893	9654	14342	20890	6224	13335	35991	13621	7169	8315	10818	6575	8632	9848	5153	9408	9635	5611	7087	9716	10801	12077	12367
145.05	0.96	5762	5031	3944	2883	3963	4900	6578	10324	6925	9355	8860	21185	14443	13324	15613	17505	15256	10798	8379	15271	12954	15902	6622	11242	13869	10149	8206	25304	10559	6020	15821	15548	17841	18271	16850	16371
145.05	1.21	3805	2072	2183	2094	3096	4423	2867	4318	3482	4028	5498	12506	7889	7618	10409	12710	8744	5410	6704	15237	8280	8010	4535	6202	7754	8078	5162	13580	6140	3539	9015	8429	9259	10842	9285	9563
145.082	2.72	6748	6499	6402	7512	12586	8503	8038	8154	8087	7095	6612	10982	7715	9714	7579	9603	6937	6200	8683	8369	8655	6838	8159	7194	7747	6993	8595	11087	10299	7964	4745	5578	6689	7809	9239	8051
145.103	0.95	14430	46951	41858	24731	27197	7765	40392	53731	26324	26515	891	4502	39873	6709	4755	2654	1993	9130	9250	10610	24723	13864	12957	1333	7810	1024	15117	3424	18785	19076	5814	7765	8804	12106	13080	13812
146.058	4.66	1268	1194	9954	5578	3480	10601	3237	1121	6973	4189	1912	1050	822	2673	985	1651	1831	1166	2324	2463	1016	5942	4062	1243	976	3433	3463	2796	1837	2799	1385	1660	1633	1854	1774	1563
146.059	1.92	9497	7035	6739	5455	7761	8484	5591	7472	7305	7956	7088	7798	7481	8920	7980	7732	7190	6247	9578	11610	9870	6644	6320	11083	7104	8749	5685	6774	8155	7510	5632	5794	6467	7495	8650	7231
146.059	2.73	120000	115000	116000	149000	204000	151000	126000	127000	149000	133000	118000	204000	135000	173000	131000	181000	131000	106000	169000	149000	180000	128000	147000	145000	146000	128000	160000	203000	180000	147000	111000	119000	131000	141000	158000	147000
146.059	4.31	6205	6369	8633	6134	6230	8527	5360	6787	6513	7102	5836	6092	6458	9904	6373	6634	9386	5385	8284	9814	6608	5076	5231	11077	4756	7502	4609	5182	6359	4460	5367	5534	5623	5705	5970	6112
146.117	0.93	83162	110000	70815	71003	79742	73530	82748	71334	77472	77427	134000	196000	142000	168000	179000	141000	164000	117000	137000	165000	123000	143000	146000	151000	97893	170000	99018	143000	94925	92519	65548	73356	90713	101000	111000	119000
146.164	0.8	262000	243000	261000	182000	162000	180000	199000	214000	250000	180000	166000	219000	213000	267000	252000	288000	292000	125000	136000	303000	199000	169000	88194	174000	120000	176000	214000	221000	190000	176000	17618	16459	17586	18703	18184	17516
147	1.28	10031	8593	13509	9964	4535	5435	2916	8216	12121	7268	3211	3268	3003	2129	2222	2661	3252	7835	1537	3129	3450	6045	6485	3703	3636	1142	6591	6522	2585	8973	7824	5720	6186	5529	5223	4952
147.002	1.32	39176	29619	43571	34544	19482	20610	10836	28252	44186	24806	14501	13285	12842	10579	9180	12223	15897	32009	7104	13791	14632	27424	25381	16366	17032	5003	27522	25337	11571	34257	27554	24361	23595	22382	20789	19290
147.044	1.22	43256	58365	58004	40915	57503	56496	52734	51665	50631	57781	39724	51563	43988	77709	46371	58928	37989	44277	68171	72452	45591	33280	40632	44830	39393	48674	41342	46663	45468	44957	32131	36964	41785	44264	49353	48578
147.061	2.72	13574	14388	13038	15310	23278	16106	14353	14737	17395	14690	13208	22274	14905	19418	14953	21223	14557	11519	18336	17485	21480	14170	17269	16036	16783	14656	18046	25042	22113	16359	12177	13714	15067	14254	17943	16551
147.063	8.78	2155	3856	3907	3598	5303	2367	7109	7546	4587	4532	12257	4298	5582	3168	3129	3646	3385	5550	3775	3179	4077	4159	4838	4070	2850	12759	4813	2991	4030	3498	4338	3991	6085	5484	5480	4794
147.063	8.8	1121	1558	2337	1808	2527	845	4168	3536	2823	1904	6572	2357	3048	1334	1283	1563	1313	3065	2168	1290	2256	2144	1948	1981	1391	6694	2248	1272	2333	1484	2484	1667	2771	3522	2572	2717
147.075	0.92	78816	80723	84359	86948	89696	103000	91883	108000	85468	88739	74360	61509	64128	86961	77242	69812	68491	76052	87445	69313	49862	59236	96278	67801	75127	74981	82165	70969	90928	74160	43211	47307	60239	65323	71299	73755
147.112	0.83	65489	79219	64011	65048	83959	84453	86059	68619	60750	64846	87808	77829	73784	117000	129000	85659	89566	68298	96490	143000	64367	54043	76091	72727	62936	77681	57848	67199	62877	69462	43296	45782	52366	56654	62926	61289
147.166	0.79	25775	23342	25333	16913	15666	16955	18356	20370	23837	17259	15901	21862	20259	25067	23520	28009	28633	12064	12613	28519	19055	15903	8112	16944	11446	16114	20588	20862	18353	17010	1599	1496	1360	1721	1739	1784
148.04	1.21	5429	6896	7805	6320	7019	6226	7101	7322	6963	7954	6634	6513	6513	12433	6193	8094	5826	5959	8448	11449	6809	4842	11186	6158	6514	6773	7104	7368	7314	7670	5775	5616	6297	6484	7842	8169
148.06	0.94	12301	14839	15768	16749	14060	19487	12523	14960	18076	10457	6938	10118	10047	29067	9828	12128	14782	11475	11856	29810	9566	10972	15975	10998	9737	10947	15114	16857	16451	14198	5936	8301	9922	13000	14401	13168
149.019	1.35	1150000	1320000	1260000	1300000	1190000	1290000	1030000	1410000	1420000	1330000	655000	625000	777000	826000	606000	709000	640000	964000	748000	1050000	540000	561000	875000	666000	611000	562000	715000	779000	660000	758000	630000	662000	723000	779000	805000	813000
149.02	1.6	404000	461000	399000	409000	364000	365000	337000	406000	453000	415000	314000	303000	340000	408000	298000	344000	323000	353000	337000	449000	270000	274000	330000	319000	283000	264000	278000	288000	277000	283000	260000	272000	292000	292000	299000	303000
149.02	10.24	96664	91700	96304	96490	94347	90632	98610	98955	97532	87856	87897	87681	88672	96381	87353	85403	86256	89903	87377	87062	75056	73073	86120	85536	77138	79711	79991	80759	90128	80002	48126	55548	68608	77891	84296	87705
149.02	12.32	7312	6506	5525	6521	7203	5764	7502	11223	11170	11523	11620	13383	13000	7967	7577	7241	7952	9832	8685	9155	5473	4284	5136	3588	4596	5590	6307	5605	5580	6441	2194	5059	4149	4014	5269	9151
149.02	12.88	36748	34876	38764	35274	38468	37705	39123	42997	39263	39174	33388	35905	35712	41140	42774	36693	33375	36657	32675	36847	33719	32663	34191	32536	32098	36699	29346	31941	36404	32772	19844	24045	33246	33191	33613	37240
149.021	1.29	172000	187000	193000	194000	161000	182000	173000	196000	186000	198000	134000	134000	149000	136000	138000	141000	129000	144000	139000	144000	108000	108000	136000	123000	114000	111000	120000	125000	122000	128000	94194	98006	111000	120000	123000	129000
149.021	12.85	77650	72276	80955	71786	78006	78481	84351	90558	79001	79142	68856	72628	70933	81768	79456	70805	69550	74303	69655	76404	65298	62942	69240	66629	63866	74952	64991	63148	74866	62057	39123	45016	62491	63592	66026	76071
149.021	17.84	136000	131000	144000	136000	133000	130000	132000	140000	133000	133000	121000	118000	119000	119000	115000	116000	127000	121000	118000	120000	121000	120000	124000	126000	122000	105000	114000	113000	120000	124000	112000	113000	117000	115000	117000	128000
149.021	9.69	31781	29121	26773	31350	26929	28706	32834	30675	30682	24416	25931	26824	27752	28619	29617	26259	29124	26934	27410	26392	23234	24219	26736	25795	25559	22098	22404	25480	29716	26856	13253	17392	22757	24162	25617	28822
149.022	8.37	293000	285000	284000	291000	294000	278000	295000	312000	279000	272000	279000	279000	292000	303000	278000	274000	292000	281000	281000	277000	249000	246000	282000	275000	272000	249000	248000	269000	288000	262000	165000	200000	223000	240000	249000	261000
149.022	9.97	46680	41109	45478	44439	44446	43543	43223	44774	45468	43663	43479	44134	40183	44903	43028	42616	39140	39335	38597	42581	32578	34722	37152	42118	34290	38255	35485	38975	42561	37245	21897	28001	30012	35620	39578	44959
149.022	10.9	156000	135000	143000	131000	136000	136000	142000	160000	136000	127000	131000	145000	140000	162000	144000	114000	152000	140000	148000	140000	111000	113000	128000	122000	132000	130000	121000	134000	158000	144000	74186	98798	104000	120000	131000	144000
149.022	1.26	91996	90924	92498	99168	86492	94034	93627	103000	97025	101000	77322	80265	86388	75102	80342	79903	79473	84838	82302	82319	61639	63961	78733	74319	65330	63984	67087	68823	68809	70806	45581	53063	59923	67122	66731	69329
149.022	1.55	72793	81326	72107	75012	71723	73388	75668	63810	64918	61266	50708	47778	51584	65816	59899	53972	53109	61961	56412	57490	52877	51399	69477	65392	57054	50556	51144	55381	55955	56956	40689	45979	58486	57815	57076	55793
149.022	2.07	263000	260000	257000	273000	257000	255000	276000	273000	281000	260000	250000	242000	254000	241000	243000	241000	234000	246000	257000	247000	196000	204000	245000	235000	204000	200000	207000	212000	210000	213000	186000	185000	204000	218000	212000	224000
149.022	2.6	181000	173000	176000	190000	170000	173000	192000	186000	177000	185000	168000	170000	177000	169000	171000	169000	164000	169000	169000	163000	141000	141000	170000	164000	147000	145000	150000	147000	150000	151000	131000	133000	147000	154000	150000	157000
149.022	2.81	134000	126000	128000	134000	125000	126000	128000	135000	134000	132000	122000	114000	122000	118000	117000	120000	118000	119000	121000	117000	90100	95111	117000	113000	94633	95305	96684	101000	97680	105000	65883	79648	92009	101000	102000	108000
149.022	4.14	271000	258000	259000	271000	269000	260000	278000	265000	277000	277000	248000	250000	255000	249000	252000	254000	243000	252000	257000	240000	212000	234000	257000	263000	228000	227000	235000	235000	230000	234000	216000	211000	227000	238000	230000	236000
149.022	5.01	155000	150000	151000	160000	155000	154000	157000	164000	159000	155000	151000	145000	154000	146000	146000	149000	141000	146000	149000	140000	134000	134000	152000	148000	134000	137000	139000	134000	137000	140000	124000	125000	138000	141000	140000	149000
149.022	8.86	60346	64107	62964	67079	64090	63051	67602	69277	64361	65025	60294	64807	61130	61830	61547	59563	59730	59693	58859	59372	50908	52211	59196	58812	52302	54468	52046	59693	62215	59480	34055	40677	50363	52849	58010	61939
149.022	9.7	29530	26955	26430	30237	25078	24960	30481	29363	29174	24763	26312	27074	26922	25891	28621	25431	26158	27429	28138	27053	22085	20982	24778	24195	25735	22010	22330	25113	28329	25735	12331	16634	21299	21886	25296	26842
149.022	15.31	75353	62135	67056	66365	62988	65692	70348	73249	65580	67474	59681	60087	63041	56626	54937	63381	60697	55852	62249	68212	49263	55068	63218	70046	58109	55186	53793	59794	59620	54916	32468	34560	47833	50907	50416	66815
149.022	9.28	187000	181000	189000	183000	181000	182000	190000	194000	193000	184000	181000	189000	182000	182000	178000	173000	176000	179000	184000	177000	178000	171000	185000	181000	180000	183000	180000	184000	195000	181000	173000	184000	182000	182000	184000	188000
149.022	9.9	150000	136000	149000	136000	144000	136000	157000	149000	146000	144000	130000	140000	133000	141000	137000	132000	122000	130000	125000	135000	102000	113000	124000	126000	115000	117000	117000	123000	138000	126000	67202	83599	102000	112000	124000	144000
149.023	8.73	85936	82402	81991	85805	80828	82769	88609	84922	84567	84759	80188	84595	83695	84538	83690	79681	81552	83320	84519	81260	74353	78253	85579	86393	77905	70072	80456	83185	88049	81683	71399	73233	82365	79296	82364	84946
149.023	13.8	135000	137000	142000	136000	131000	137000	140000	152000	139000	139000	128000	137000	133000	144000	133000	130000	136000	132000	130000	132000	136000	140000	141000	138000	134000	138000	117000	135000	142000	138000	133000	96018	134000	133000	133000	148000
149.023	18.18	51439	70435	69886	62816	66590	56291	57225	59296	61236	59644	42162	58770	52590	92578	49937	53521	56780	67280	61892	58111	44691	76421	70679	51431	41818	40264	25685	49879	48542	50390	22792	32880	33365	40269	63780	47245
149.023	18.43	107000	102000	115000	104000	103000	100000	103000	112000	104000	104000	71519	86422	88702	102000	90326	100000	92684	97085	92091	87827	81703	93469	105000	97161	69951	74258	38054	75283	77679	83176	52888	59164	68430	66680	71736	86205
149.023	8.17	224000	218000	217000	225000	211000	214000	221000	221000	218000	211000	215000	221000	215000	210000	215000	213000	210000	209000	219000	214000	205000	208000	221000	223000	210000	214000	207000	215000	225000	214000	197000	204000	210000	204000	213000	218000
149.023	8.62	53648	51118	51841	51557	50391	51358	54455	52893	53050	52489	50098	49759	51811	49291	49515	50318	48249	48697	50574	51295	43445	47609	51265	51072	47580	47197	50566	48133	49480	51494	39511	41464	49230	51692	49802	50451
149.023	19.99	121000	120000	130000	122000	121000	124000	122000	130000	124000	118000	118000	119000	110000	115000	117000	114000	118000	117000	114000	117000	123000	117000	120000	117000	122000	125000	123000	122000	118000	122000	111000	121000	121000	121000	116000	125000
149.023	0.42	38303	38156	41298	44312	40833	42708	45673	39240	43951	44743	40363	39140	38409	42711	45304	42950	43215	41204	42865	42935	29932	33151	39391	42803	32684	31596	31158	33455	31978	33300	29013	32945	32793	35133	33277	32721
149.023	2.15	50712	49247	47613	52385	49898	50048	49229	53812	49848	50408	45078	47396	49650	49465	47656	45925	45493	46204	49494	46382	40373	41329	46805	42951	40403	40584	39279	43013	42586	42896	34672	36739	39853	42643	41096	42425
149.023	3	307000	293000	292000	312000	288000	299000	308000	313000	309000	314000	281000	272000	291000	277000	276000	275000	275000	274000	288000	278000	242000	246000	287000	282000	239000	245000	253000	251000	247000	255000	243000	228000	255000	263000	259000	264000
149.023	3.66	158000	157000	160000	159000	161000	158000	163000	169000	163000	168000	155000	145000	156000	148000	145000	150000	144000	153000	155000	144000	137000	138000	161000	154000	134000	136000	138000	142000	139000	145000	136000	127000	142000	147000	144000	148000
149.023	3.89	53017	46209	49575	52491	49259	50888	53068	54117	52037	49701	50053	46811	50842	46175	47421	50868	48702	47572	50254	47928	44684	43377	49901	47789	40856	43083	46918	45243	41180	45628	43012	40610	45089	45390	45932	45911
149.023	17.31	69429	75750	87142	75041	74686	73348	73520	80872	77326	75342	67026	68671	64128	70997	64304	67477	71064	65175	64203	69402	64793	64227	70185	71246	60049	69631	52618	63117	62986	69779	51850	51165	63537	59086	61177	71346
149.023	19.85	113000	113000	125000	118000	114000	122000	119000	125000	117000	118000	105000	106000	105000	105000	108000	105000	112000	109000	107000	110000	101000	93960	115000	106000	97583	84074	94879	108000	97299	100000	79579	92777	88811	96758	95191	108000
149.023	0.81	69069	67856	66625	75904	68574	70129	74481	72969	71979	71430	69780	67548	66436	64466	65544	66117	64704	68897	67666	65250	57893	59723	69296	68951	59147	62137	59005	58631	61288	62209	53837	54975	56329	59274	56903	57705
149.023	2.97	274000	266000	264000	282000	260000	270000	277000	285000	279000	281000	256000	243000	261000	249000	251000	246000	246000	249000	261000	251000	215000	219000	258000	254000	213000	217000	223000	225000	219000	228000	217000	202000	230000	240000	234000	236000
149.023	4.4	260000	224000	242000	254000	246000	244000	272000	262000	256000	232000	246000	233000	246000	237000	237000	230000	231000	239000	244000	232000	166000	219000	244000	252000	214000	221000	222000	227000	216000	226000	206000	203000	222000	229000	227000	234000
149.023	4.55	32181	35157	32746	34418	42180	40145	45005	40334	39249	36903	30686	31629	31442	32449	38556	34132	31246	35362	38578	25715	36800	38368	37239	38692	35696	36834	36861	36020	36590	38078	31073	31246	29579	40376	36238	37229
149.023	19.98	311000	317000	339000	324000	316000	329000	322000	341000	323000	324000	295000	298000	287000	297000	300000	292000	310000	303000	294000	298000	298000	278000	317000	295000	284000	248000	279000	305000	285000	291000	248000	281000	272000	279000	283000	309000
149.023	7.18	42047	39111	40347	44705	42549	42329	43169	45846	45017	43664	40874	40730	40282	39351	40375	42060	38569	41739	45059	42164	39489	40696	46187	44390	40871	40797	38982	41144	39784	40609	39280	39294	40934	44187	41652	40423
149.023	7.88	270000	242000	257000	264000	247000	243000	261000	254000	227000	220000	264000	280000	273000	267000	272000	258000	277000	275000	278000	274000	256000	258000	290000	298000	272000	281000	272000	286000	301000	273000	273000	275000	282000	282000	287000	283000
149.023	12.57	168000	166000	174000	171000	166000	171000	174000	184000	173000	175000	165000	174000	168000	182000	165000	164000	170000	169000	171000	167000	170000	172000	179000	173000	167000	176000	157000	170000	182000	175000	162000	178000	168000	171000	167000	185000
149.023	13.57	76082	78345	80237	77044	76360	77600	79726	83447	79338	78654	68825	76307	71268	79637	71422	70618	72988	74753	74177	71474	74815	76863	80122	72733	69457	77396	63749	77120	78042	75513	74648	52133	75410	73020	73394	80304
149.023	14.16	151000	149000	159000	147000	149000	150000	155000	165000	154000	156000	142000	147000	143000	156000	144000	142000	146000	143000	145000	142000	148000	146000	155000	151000	148000	151000	144000	145000	157000	149000	144000	116000	146000	147000	141000	165000
149.023	7.41	72952	68782	71805	70438	67400	69215	75178	64941	64972	59096	54497	55709	53204	61719	61171	60056	62327	60704	57976	60110	64982	67806	64171	67348	68784	61948	68263	72526	72979	65102	57360	63128	57349	69877	71985	68020
149.023	7.43	133000	122000	123000	129000	123000	121000	128000	132000	128000	120000	123000	127000	124000	119000	118000	119000	121000	121000	124000	122000	115000	121000	132000	130000	124000	116000	126000	127000	131000	123000	121000	124000	129000	125000	132000	125000
149.023	9.94	119000	107000	120000	112000	117000	110000	120000	120000	119000	116000	105000	112000	109000	108000	110000	109000	103000	105000	101000	111000	83647	94145	101000	105000	94264	101000	97961	97663	113000	99958	56304	68834	82121	89291	99447	114000
149.023	11.24	226000	218000	230000	226000	223000	226000	230000	240000	226000	222000	214000	225000	218000	231000	221000	207000	214000	216000	220000	214000	221000	224000	225000	214000	227000	224000	227000	223000	241000	233000	212000	222000	222000	223000	223000	242000
149.023	13.32	181000	179000	191000	185000	178000	184000	184000	201000	186000	184000	176000	183000	175000	191000	178000	175000	184000	174000	177000	176000	175000	189000	187000	181000	174000	190000	158000	179000	193000	184000	173000	136000	170000	175000	176000	191000
149.023	1.1	383000	339000	351000	402000	333000	374000	396000	393000	379000	368000	336000	330000	361000	342000	350000	342000	329000	348000	346000	329000	242000	263000	298000	301000	263000	259000	262000	277000	278000	266000	177000	196000	235000	260000	272000	292000
149.023	8.4	153000	142000	144000	147000	150000	135000	149000	160000	139000	134000	138000	138000	148000	155000	142000	135000	150000	141000	143000	143000	120000	120000	139000	143000	134000	119000	117000	126000	144000	134000	69756	89817	106000	116000	121000	126000
149.023	8.97	66474	64403	65542	68043	64426	66863	69506	69722	63789	64113	60127	66249	64245	62457	61009	61534	60979	63039	66280	59138	49979	52358	57190	59532	52326	54064	53263	53067	62724	61469	38253	43789	52202	56247	58202	59120
149.023	11.01	700000	648000	695000	668000	701000	671000	680000	808000	666000	647000	613000	685000	676000	791000	688000	614000	733000	693000	676000	652000	561000	559000	599000	598000	658000	601000	580000	634000	781000	648000	382000	504000	529000	604000	650000	700000
149.023	7.83	88446	80003	81780	83445	79761	77618	86813	81477	75035	73535	83273	89621	89285	85340	89098	82059	89008	89484	88069	88644	82300	81806	93156	96601	89072	89553	84176	91471	94907	89428	89913	88556	91015	88519	92793	92007
149.023	14.92	127000	116000	127000	126000	124000	120000	129000	129000	125000	124000	114000	116000	117000	109000	106000	118000	120000	109000	120000	120000	111000	112000	120000	122000	122000	118000	117000	116000	122000	107000	83893	73575	111000	107000	99807	127000
149.024	11.64	83465	86312	91209	83189	106000	106000	113000	95813	89271	96057	83404	80262	77294	98655	94557	92554	93146	90365	92692	90433	104000	105000	92797	99902	110000	106000	97628	107000	111000	100000	91478	107000	90355	110000	103000	105000
149.024	19.78	50446	50249	54221	53133	50902	55495	51585	55546	52789	52626	45234	46039	43508	46278	46541	44723	49514	45209	45524	48889	39515	35398	46834	39850	37582	34207	36325	43026	37316	39514	26043	31657	31862	35815	38239	42981
149.024	10.25	31666	33395	35563	31001	30899	32903	34474	37470	38829	34819	29458	26159	26197	40521	38895	33789	35007	39558	35180	35690	24795	23039	33058	34969	26475	24728	23792	26845	29615	23963	17215	25196	22179	23289	27875	25617
149.024	10.61	99091	90844	110000	102000	103000	99708	104000	113000	109000	104000	87039	101000	91183	103000	91974	86725	96738	95626	95988	90704	78238	75544	88685	77887	83843	78119	81520	90902	90918	84605	55574	58879	70506	78319	82658	88971
149.027	8.92	4903	5652	7218	5780	5570	6672	7212	7064	8636	6701	5271	5186	5590	5399	5318	3562	7188	7167	6793	6392	4054	4497	6300	7041	5020	4292	4551	5237	5490	4368	3466	4818	4062	4163	4706	5165
149.028	10.63	70694	66715	72572	61189	61637	73613	76277	82186	83111	85206	59482	60837	58873	55413	50100	46677	48958	45895	47990	74055	46980	46492	66424	74942	52836	50638	49023	49988	56818	48187	39759	33873	47654	46511	51541	53388
149.028	10.89	11625	9787	7717	7727	5960	8445	10436	6045	7068	6714	4637	4912	5418	7711	6643	5954	7627	8277	5759	5455	4932	5582	7857	10891	8828	7408	6998	7722	8623	6155	2614	5264	6576	7188	5508	7395
149.028	9.97	3553	3814	3796	3611	2836	3840	4040	4779	5016	4390	3436	3352	2568	4567	4430	5009	4019	3310	3561	4260	2173	1815	3509	4822	2409	2719	2514	4146	4585	4121	1630	2109	1860	2209	5572	4428
149.037	8.37	4452	4093	4283	4580	4502	4401	4804	6021	5026	4688	4000	3898	4050	3989	3529	3555	3801	3426	3696	5495	3233	2996	4501	5499	4010	2732	3331	4195	4309	3470	2622	2022	2280	3146	3922	3483
149.037	8.92	797	897	963	821	838	927	1100	923	1288	905	731	763	912	906	750	661	532	731	807	1073	563	704	950	1117	713	600	524	703	847	631	352	560	439	467	462	586
149.038	11.63	735	738	911	821	1133	1092	1359	908	778	906	665	715	696	827	933	945	866	910	835	761	783	833	779	867	915	978	862	1023	1206	926	625	778	607	948	908	909
149.038	11.61	279	242	282	247	208	196	234	257	259	221	214	207	185	267	228	329	218	275	259	253	230	258	281	309	160	171	180	293	394	305	169	255	205	276	279	245
149.059	2.02	38012	50012	40604	40793	48476	36749	41101	34892	33090	38566	42761	45208	42560	54297	40040	52224	40817	38448	50614	42242	49494	41806	44001	51986	39229	46937	40432	42200	43045	44980	32554	34567	38424	42323	46345	45509
150.012	0.91	40411	34777	36998	33858	42257	31395	51939	36052	27138	34369	30261	29907	31450	27215	32079	32787	30412	35253	34839	26577	23817	19854	39377	31932	30534	31810	32962	28042	29237	31869	20600	24527	24346	26791	29182	32655
150.021	1.37	67282	72591	72372	74404	67658	72792	62809	77093	79515	72874	43228	41879	49943	50441	42697	47962	42213	57050	48655	59600	35285	36001	53728	44239	39361	37812	43562	47297	43172	49566	36242	38286	44470	47625	48353	48559
150.024	10.99	28074	27295	27779	22636	27014	25479	26906	31394	25585	23227	23317	26446	24432	31856	26492	24675	29523	28872	26089	27177	20436	22341	24453	22533	26338	23120	20257	22906	30965	25389	17379	19795	21007	23877	25996	28187
150.025	10.94	51787	52820	52938	49196	55518	49768	57677	65528	52150	48428	47548	55012	49372	59971	53614	49566	57049	57612	50119	51976	44785	43826	47712	47743	52688	50449	42889	49720	59224	49162	31354	40406	42452	48156	48883	56399
150.058	1.03	30039	38174	31846	32796	36047	31319	37676	27691	28916	33848	35304	33329	36593	36382	29820	40049	31144	30825	41437	31759	35480	24494	41166	36970	36707	35661	32646	38753	36749	38638	22034	26408	29020	32878	33504	36333
150.058	1.17	91244	124000	110000	102000	132000	105000	113000	98562	92764	114000	116000	113000	111000	123000	96526	120000	107000	102000	149000	99258	125000	80648	142000	129000	121000	130000	116000	129000	130000	127000	80375	88294	98174	105000	118000	118000
150.975	1.05	12188	9234	7541	10073	11058	11760	8086	7333	10416	10797	11384	7662	8575	16323	8850	12413	8606	9037	14159	10585	14828	8407	7171	11194	7610	7921	5889	6889	6792	5071	9478	9596	9313	9488	10321	10030
151.047	0.92	25316	30054	26852	30778	26228	31685	31066	38150	25811	34840	26505	18844	21423	29753	22618	22540	19554	21513	28101	26565	16902	19523	34659	28323	25376	22483	29269	22158	25244	25924	15276	17868	20820	21954	23297	22810
151.059	1.28	21396	22254	22100	19058	19834	19113	20286	23491	18036	22736	20155	25650	21554	30308	21300	26367	21819	19299	25115	41047	25087	18162	20702	28903	18651	24285	18292	18492	19899	19651	14290	17119	17979	18697	19335	19373
151.097	1.52	13924	13642	13769	13193	12738	12235	13119	12532	13828	13601	12875	13194	13576	14455	12989	14492	13423	13822	14238	14013	10052	11481	13901	13576	10591	10777	12390	10029	11927	11453	8600	8329	9584	10841	9770	9930
151.144	0.97	412	4012	196	40	333	110	251	342	532	140	782	88	1045	185	344	11172	551	248	8805	58061	2050	636	165	710	85	489	565	184	533	152	1235	643	1499	1224	1029	1892
152.032	0.92	26561	29551	29701	34140	33279	32338	33023	35571	28643	30195	29724	19658	19354	33082	26384	24896	23434	24035	26020	30794	15205	21027	34462	27126	22027	26695	31603	22689	31807	27069	17639	18503	22192	23962	27706	25197
152.068	0.87	3568	5473	2282	2825	3492	3645	2803	1807	2260	4066	5463	8350	7468	5818	7158	7889	8783	6854	8176	10789	7396	4868	6206	9098	5387	7438	5054	5124	5151	3309	4322	4894	3804	6017	5775	6917
153.065	1.3	56099	16373	6011	2344	44681	70170	6051	12505	59234	8381	49367	8054	5175	7798	67796	4093	7722	38410	3329	183000	10205	30387	26635	2972	3134	37803	10133	27735	44773	37010	20241	21440	23420	26323	25633	26303
153.567	2.85	8938	10505	10608	9255	11141	9900	8834	9511	10486	9007	9036	8663	8680	9389	8930	8127	8938	9261	9173	8719	10633	11126	13528	13107	9787	11572	11161	12210	12546	12847	8341	8908	10675	10415	11452	10778
154.041	2.84	1510000	1660000	1570000	1440000	1670000	1620000	1500000	1600000	1660000	1470000	1510000	1450000	1360000	1520000	1390000	1550000	1500000	1470000	1450000	1400000	1770000	1720000	2000000	2140000	1730000	1880000	1780000	1910000	2040000	2090000	1370000	1480000	1570000	1670000	1930000	1860000
154.041	4.36	17489	18340	18283	18477	18934	18025	17300	18073	19538	17921	17626	17293	16814	17657	16791	17655	18303	17666	17944	16186	17724	17396	21164	22317	18046	17818	18081	18577	20494	20509	16282	15860	16375	17976	18563	17596
154.049	1.29	25213	17554	12042	10917	24856	25855	11564	14877	27823	17889	27842	18761	14845	22471	29474	16984	19173	21776	18684	61671	16278	18851	16764	15135	11011	20105	15220	19443	22193	20243	12059	15204	15023	17117	18237	18063
154.059	0.92	51714	78649	55299	59770	67785	42558	57883	54737	62484	81113	51965	67481	49079	78123	63191	82806	79705	53436	63504	162000	74510	50023	63119	52420	48492	52326	67101	65555	54242	60816	47074	49381	57436	58375	61286	61846
154.082	1.43	48264	63628	58775	47516	66640	55068	48323	40169	40692	56313	46531	53240	47228	50892	47673	53558	50756	47799	53149	95333	51915	37706	50959	52984	47373	45156	44289	51841	47142	59124	36726	39785	41618	44448	45970	43464
155.043	1	9542	9183	7196	8574	7941	10628	10142	9116	6808	6653	9618	10299	8339	9919	10405	15600	6875	7207	8242	14177	12234	8428	10573	12781	9875	10708	8331	11988	10568	7088	7161	6514	9006	9661	12013	8576
155.044	2.84	150000	167000	156000	143000	161000	160000	149000	154000	167000	146000	146000	142000	137000	151000	139000	145000	147000	149000	140000	141000	175000	171000	201000	207000	171000	186000	186000	185000	209000	218000	131000	150000	157000	164000	189000	180000
156.038	2.84	510000	547000	532000	484000	559000	540000	502000	536000	557000	498000	499000	482000	464000	513000	464000	516000	493000	501000	490000	467000	587000	583000	673000	708000	579000	626000	607000	651000	684000	708000	449000	499000	525000	565000	642000	612000
156.042	0.9	86443	77643	76918	77979	74704	91521	93700	89733	88103	97838	59174	53937	65845	44265	54763	42076	50443	78543	81684	45383	47932	32846	61345	35706	56017	48271	51101	48096	60889	67278	28208	36814	39155	47616	49520	53995
156.076	0.83	80627	64260	66496	65463	65040	66859	82487	68643	58601	73822	77155	71475	64528	78615	78579	70568	71459	70686	78247	80852	64516	54151	66517	73112	59436	74569	56331	62345	62572	64216	42675	46596	55473	57711	64326	67502
157.043	2.84	49519	53557	52706	48048	55308	51197	46668	51321	54039	48890	49463	47219	45353	50475	44639	48585	48307	48606	47644	47114	58377	55542	66240	69049	57183	60502	60845	62416	66574	69575	42849	48447	51443	55689	62982	57981
157.083	2.8	5201	5780	4444	6274	12992	6307	4611	13425	6986	5595	5500	5982	5543	6955	5958	9962	7152	6136	5071	6570	6452	7219	5079	32051	7404	5857	9074	8592	7899	8368	3822	5538	5859	6313	6486	7167
157.094	1.2	2257	2611	3320	2323	2565	3657	3155	1749	2380	2786	1401	1247	1603	9953	3774	2905	2101	1703	3374	12047	1084	1487	2595	2536	1637	4389	1451	1675	1681	2015	1921	1668	2049	2029	2627	2254
158.045	4.31	3498	3544	5245	3409	3367	4806	2862	4167	3587	3832	3250	3198	3529	5666	3500	3495	4969	3162	4764	5692	3819	2924	2913	6093	2738	4010	2594	3002	3781	2391	3093	3135	3312	3292	3321	3264
158.116	0.95	25191	130000	90270	67428	56443	10359	101000	103000	53737	59679	13552	31095	103000	62772	45638	28059	22195	60155	52267	39269	69237	79741	76812	3245	53560	3856	41715	17358	48167	43266	30724	34164	41347	44320	45071	47569
158.116	1.2	7704	35827	24700	20468	15765	4145	27555	29791	14889	20253	4142	7552	24421	18607	11951	9035	8318	16737	14890	19708	18410	21092	21741	3126	14865	2288	11552	4224	12109	12081	9987	11394	11929	12526	13094	12959
158.153	8.14	91316	96700	80619	76794	99053	79241	76739	97711	80553	74810	107000	106000	99422	121000	97091	106000	125000	114000	104000	98519	112000	97759	99670	104000	130000	104000	105000	106000	141000	98835	82007	114000	92647	92839	101000	96999
158.961	9.92	49548	46281	45518	42776	48650	55773	53122	47600	43877	40790	53626	55768	48149	56263	54106	49942	49351	51973	50131	48379	80891	67050	55471	52525	100000	73972	70367	84924	101000	84113	60603	78404	76585	71098	84560	81846
158.961	10.63	19549	23513	25712	21054	22907	24668	24219	25501	23168	19338	25242	27470	24688	25927	26417	21537	28768	27090	24514	25324	41095	38225	28452	23881	50969	37946	38632	45448	48824	45442	36551	38134	36161	36160	38136	36448
158.962	2.97	127000	125000	126000	126000	122000	128000	127000	130000	125000	124000	121000	125000	124000	122000	124000	122000	121000	124000	126000	123000	116000	119000	125000	120000	113000	117000	122000	121000	115000	117000	116000	109000	119000	122000	118000	121000
158.963	12.85	5940	5174	4422	4171	5685	7391	5672	5686	4044	3286	6067	5939	5561	4308	3525	5180	5309	5173	4551	5472	10461	7553	6573	5559	11434	9202	7256	9815	9628	10004	7081	8573	9860	8829	8468	9431
158.963	12.83	36703	33836	37499	33547	36601	43871	41377	39751	35617	30794	43600	41701	42956	37205	41449	38216	38451	41793	37449	42538	67281	58200	41809	41842	63487	59234	60957	64519	69086	61483	45679	58692	60470	56197	59348	59440
158.963	9.99	4019	3598	3613	2856	3766	4066	4088	4261	4127	3690	4366	3590	3393	5042	5194	4174	4548	4606	4366	4154	8328	7633	4864	4860	7872	5358	5614	8988	11096	7566	4727	7361	6027	6450	9188	7413
158.963	1.57	70534	63076	68804	75968	58086	67131	91826	70263	61711	67300	86148	89956	94262	67771	101000	75559	86937	92623	81317	60423	69531	83323	75985	71970	75110	80118	77213	75595	75252	77843	69049	60345	69129	72760	73199	73191
158.963	2.04	73752	73096	76556	78307	69616	73955	79549	74103	79165	75804	74507	71866	79119	71340	77037	69638	73834	78995	76822	73096	58993	66357	69306	66129	63701	62425	66537	66959	64017	64545	62515	58555	63243	67706	63523	65928
158.963	2.54	171000	177000	172000	175000	180000	192000	194000	188000	189000	181000	170000	176000	173000	178000	174000	169000	166000	189000	177000	192000	150000	150000	170000	144000	146000	168000	175000	175000	154000	161000	160000	145000	158000	170000	160000	164000
158.963	2.8	36035	34588	33801	34111	33270	33018	33585	34722	34782	32371	33680	31782	32126	32592	34105	33519	34749	34205	30540	31849	27901	31652	31459	29917	31887	30909	30243	31428	28824	33010	26528	29649	28419	29998	26874	30749
158.963	2.92	29405	30780	30266	28623	27654	29958	29696	30936	29938	30124	28205	29525	28851	28359	29510	27122	28606	30031	29753	29025	26505	28104	28572	27780	25888	26098	28087	28416	27047	27516	27772	25306	28267	30190	27796	28158
158.963	3.3	108000	103000	106000	105000	105000	108000	108000	106000	106000	104000	106000	106000	105000	102000	103000	97346	107000	105000	103000	96337	102000	108000	110000	105000	103000	109000	108000	106000	107000	108000	102000	101000	106000	109000	107000	107000
158.963	3.69	96376	94337	94466	89321	91890	92996	92414	96785	89947	88694	94467	94961	96414	91748	91927	94156	90274	93021	92553	89000	98414	98311	101000	97312	95628	99070	101000	95861	98376	100000	95654	92397	97631	99266	101000	102000
158.963	4.17	74686	81561	85265	85909	92515	89913	86248	90020	85829	83182	83433	87184	82982	79404	84702	81934	81799	84839	82059	78398	87528	98148	98125	89867	98892	97125	98877	104000	99092	97686	90424	93631	94153	98531	97482	95369
158.963	8.88	2880	3243	3273	3341	3639	3847	3531	3661	3911	3235	4102	3568	3619	4462	4465	3843	3989	4745	4215	4016	6070	5932	4612	5713	7731	5967	4894	7914	6911	5659	5686	7585	5518	5767	9057	5500
158.963	9.67	13009	10474	10456	10357	11559	12551	12167	12684	11258	9365	14112	12771	14742	12913	14044	12236	12408	14129	12309	10809	21274	22071	16111	15502	28312	19123	20916	23458	27035	22680	18992	21196	20129	18760	25753	22026
158.963	12.34	18640	18770	16589	17944	18466	19522	18633	16844	18773	17718	19908	20059	20236	18192	19297	19778	18595	17440	18309	18436	30830	28740	21370	20758	31437	28101	27891	26835	34549	27778	22186	30132	28075	26882	31395	27449
158.963	15.38	43597	40277	40702	44928	47339	49236	44782	47810	45783	42767	55600	56511	51079	55957	55637	51761	59156	46878	56331	53080	67008	66565	50580	53731	75373	73121	64648	71443	86119	65281	55860	60449	63318	62112	64630	64565
158.963	16.97	37100	37535	37872	36234	37805	40871	37752	38335	38471	38377	29436	41250	37539	45649	45231	44105	39993	41179	41925	33950	38762	49884	40980	38808	36355	43275	10037	38976	45989	42319	30480	31612	37142	32177	34325	37940
158.963	10.29	35634	31686	34898	31943	35850	35745	36087	33706	35259	31625	38889	35300	37779	37372	38819	35595	36423	34440	37542	38218	62807	57930	43357	40028	70585	57247	59635	63034	73610	59018	46984	60483	55873	53612	68143	60834
158.963	0.85	313000	300000	315000	337000	307000	308000	313000	321000	323000	308000	284000	302000	297000	267000	309000	301000	295000	319000	286000	287000	273000	305000	278000	274000	302000	280000	284000	302000	297000	299000	238000	245000	280000	296000	297000	312000
158.964	18.23	26735	45946	39497	32676	40929	31167	32476	30758	33021	27782	14224	37495	32518	100000	35830	38216	36065	59374	43929	38456	30113	85316	56455	31272	25287	23280	3567	36080	36981	30166	22394	25921	21940	26962	48850	24833
158.964	18.3	122000	139000	141000	124000	139000	129000	130000	134000	127000	122000	76484	133000	119000	230000	152000	159000	140000	161000	160000	123000	104000	214000	163000	129000	92261	104000	14127	99772	119000	108000	84572	79898	91627	82748	103000	102000
158.964	8.36	62141	55461	55393	57682	56447	59744	56661	60845	58693	51003	62132	61283	64044	61524	63183	59064	62615	65286	61906	60318	112000	98342	72104	71647	121000	99573	101000	103000	128000	103000	82838	109000	96944	87649	113000	101000
158.964	10.24	6315	5951	5933	4847	6350	6645	5942	4408	4288	4592	5143	4529	5221	5725	5291	4164	5388	5766	5397	5157	11135	9907	6466	6254	12587	10277	9142	10763	11995	9269	6728	11101	8222	8454	12281	9663
158.964	10.61	10033	12757	14760	12442	12239	14098	14529	15018	12065	11051	14082	14062	13694	13978	14939	12639	15578	16108	15412	14661	24778	21991	17059	15750	28603	22494	23760	24093	27690	26340	22085	23354	22543	20069	22719	20905
158.964	10.67	35025	38025	41371	34789	34827	39442	39520	39182	37554	33093	41173	41344	40671	40835	41978	35826	43961	42469	39675	41518	62922	60941	44232	41680	77865	57939	60128	68158	77072	69743	57954	61160	59894	55972	61598	56971
158.964	10.69	42539	43973	48345	42208	41343	47760	47772	46907	43401	41126	51660	47460	49706	47700	51155	43955	51408	51720	49408	47490	76534	75295	54423	51757	93675	69490	73989	79546	96214	84578	69120	73992	73009	67880	78277	69769
158.964	19.59	45034	54985	49747	56038	43520	51692	36357	95893	64063	56124	50529	31749	37753	38163	52115	58581	47872	48449	52111	91470	59871	29738	56598	41946	25689	5565	19096	88674	32687	28712	26551	20537	21058	30652	48925	33737
158.965	19.75	335000	353000	348000	350000	347000	375000	338000	403000	383000	367000	378000	346000	342000	363000	401000	388000	388000	381000	391000	455000	378000	307000	387000	357000	284000	201000	261000	419000	334000	297000	306000	285000	284000	303000	368000	340000
158.968	10.24	1625	1433	1501	916	1197	1341	1631	947	1140	1554	1444	907	1320	1383	1060	1084	1449	918	1344	1241	2514	1933	1274	1330	3384	2460	2873	2326	2987	1871	1411	2048	2423	1899	2883	1972
158.968	10.64	9208	8229	7074	6254	7324	9166	10174	6247	6780	5253	5696	4462	5412	6662	7692	7650	7036	6847	6374	6624	11978	12653	6924	8472	14704	10056	11888	11535	14694	12760	7634	11029	11906	9268	13540	11082
158.97	11.05	592	713	684	693	591	619	825	837	882	601	796	607	650	893	973	886	964	819	878	854	1553	1604	812	1053	2052	1613	1292	1569	2096	1555	869	1297	972	1747	1721	1130
158.97	10.29	3020	3588	3916	3055	4009	3628	4015	4540	4014	3629	3815	3078	3648	4901	5025	4428	5024	4332	4555	4470	8562	7702	4840	5431	10056	7797	7541	8438	11340	7505	3981	7303	4585	7063	9786	8216
158.978	2.92	215	278	229	297	253	269	294	317	345	395	251	282	242	181	179	136	177	210	148	270	149	195	269	284	183	170	186	199	198	247	174	151	239	207	237	219
159.075	0.92	31086	26333	36982	26133	25216	35172	24368	28907	21865	31266	21800	16688	20735	25164	15630	22990	19522	21256	27980	28191	22577	21150	22058	23310	17370	28932	23986	24792	28779	23771	16944	18079	19447	21332	24816	24795
159.089	2.72	64788	63568	60683	77748	110000	80604	69025	70103	79034	70466	61940	108000	74224	90227	70378	95412	68938	55330	88461	82840	98166	68531	82535	80040	84510	72185	85029	109000	95035	80088	61460	67711	72048	77377	85400	78766
159.155	8.14	9121	10229	7834	7607	9468	7710	7252	9677	8372	7357	10323	10566	10286	12356	9795	10065	12431	11265	10400	9777	11143	9473	10431	10594	13193	10230	10508	10891	14065	10192	8572	11167	9205	9149	9969	9785
160.032	0.92	19050	20251	22470	22149	23700	19185	18383	16092	14000	18184	18618	11105	13087	20930	17856	20527	14927	12417	17607	12818	9491	7785	21573	14620	13338	15147	14980	10707	11791	16554	11599	10357	12647	11958	12712	11473
160.073	2.74	6789	7319	6159	7915	10933	8237	6506	6773	8928	7528	6549	10609	7405	10147	7660	10516	7035	5888	9022	7659	9866	8021	7891	7614	8326	6528	9021	12063	9657	8860	5688	6686	7771	7465	7969	8123
160.073	0.98	4322	23561	5705	6900	6008	19339	7546	2631	5104	28369	4028	2485	3871	2726	3615	5667	5309	2326	3675	3223	11067	2740	2940	2390	2478	3014	3897	3924	4285	2476	2276	2984	4503	3955	4230	3806
160.075	1.51	40613	557000	28282	18296	80526	326000	138000	21249	47838	610000	30763	10218	7749	19929	23111	6814	16535	9607	6179	14860	247000	16985	7822	18484	14207	20275	18048	16405	21281	19108	34374	36586	37724	40058	42968	42171
160.093	2.7	2323	2541	2504	3222	3201	3658	3807	2477	2790	3188	2712	4259	3318	3961	2845	3225	2710	2118	5050	3548	4235	2712	3194	2912	2618	2801	3036	4057	4306	2799	2957	2441	2940	3195	3703	3182
160.093	2.73	8490	8884	8002	10457	14023	10217	9077	9889	10593	10114	8408	13376	9048	11814	8722	11658	9634	7088	12517	11530	12614	9761	10330	11035	10533	9342	10710	14117	12196	10852	7458	8067	9032	9350	10638	9981
160.132	0.99	164000	339000	619000	1000000	525000	479000	217000	211000	395000	367000	625000	348000	426000	367000	527000	956000	1010000	298000	382000	263000	346000	386000	364000	322000	197000	291000	266000	562000	621000	256000	244000	262000	307000	323000	343000	350000
161.017	1.91	39005	55150	50765	50977	53799	34695	42374	47202	70192	55208	41786	40272	41829	67620	37894	54533	42096	39406	57334	63515	44275	39905	51532	51019	53680	28893	39353	54902	52294	38767	43668	41412	43134	42713	43445	42742
161.078	1.51	4407	65318	3015	2121	9795	38588	15941	2129	4562	72307	3194	1301	1519	2854	3001	1188	1897	1209	840	2381	28010	2505	956	2834	2202	1994	2168	2091	3626	2507	4462	4548	4990	5128	5305	4737
161.136	0.96	12831	25959	56171	93506	49021	42736	19742	18884	34504	31448	57422	30037	37436	29119	46796	84872	87237	24215	30925	20268	29103	35327	31314	28808	16728	21603	21352	53628	57297	22466	20924	20825	26439	30004	31421	31240
161.609	0.92	7861	10171	10234	8308	16076	8987	10176	10454	7984	14119	23684	28876	20038	27704	32307	27722	24062	22855	18634	9893	13560	17939	14316	18450	11149	14561	15967	22179	12899	14126	9267	9859	14144	12840	11588	14554
162.049	1.01	63535	74739	83529	77834	81604	66596	65930	60505	59287	77210	59729	77536	60568	66615	71672	74283	72707	67846	64018	86663	51436	49261	61189	64996	56317	48762	51189	61076	49436	71522	46600	44947	49594	53547	49586	54083
162.049	1.12	35574	40464	43330	39128	43163	33126	38248	32898	31556	40896	31167	39118	37348	27729	32250	35932	35054	37312	31136	42416	28516	23235	34880	32154	31737	26132	29261	31684	28905	40446	25949	27095	25902	28199	26665	27610
162.11	1.49	47966	70368	51346	48832	73890	47886	60680	53269	52684	83751	141000	198000	121000	194000	232000	216000	216000	123000	144000	134000	115000	152000	86908	144000	76205	130000	95804	167000	75970	90022	87863	84619	86495	94539	98202	96551
162.111	0.92	2030000	2620000	2140000	2040000	3070000	2020000	2180000	2370000	2410000	3140000	4420000	5470000	3670000	5190000	6070000	5370000	5100000	4220000	3810000	2780000	2790000	3860000	2890000	3980000	2380000	3020000	3090000	4610000	2350000	3080000	1850000	2040000	2550000	2720000	2820000	2960000
162.997	1.28	4009	5821	3112	4814	5049	2755	3489	3344	3179	2719	2765	2001	3238	20648	2756	3745	3132	2844	2708	31892	4848	2334	3518	10483	2399	3604	3646	4384	2445	3734	5261	4935	5008	6037	5800	4977
163.031	1.97	16553	13993	12368	13502	10905	10928	10446	9479	12440	11927	13150	12852	15791	21018	10428	17524	20808	14120	13305	39197	17231	13114	9340	18056	11468	10970	11200	9827	11492	14442	11945	11600	12778	13330	11811	12226
163.034	2.31	29270	67096	42319	48047	43420	38673	25982	40518	58354	55980	20110	13546	19237	42554	13066	22357	22342	26455	24833	100000	16680	12039	24035	16364	17766	17527	30103	22040	20999	23704	21934	21133	22117	22751	21705	23163
163.035	2.78	39283	32964	28811	21867	14449	11915	11251	12718	22440	19026	35741	42842	32175	66209	42468	51328	49193	48005	36714	88560	31969	42707	43844	74388	31032	26207	17525	19294	28230	20288	37498	38271	38584	40838	38956	39916
163.114	0.92	168000	211000	179000	165000	251000	167000	175000	193000	188000	256000	356000	460000	305000	429000	499000	434000	423000	340000	305000	220000	229000	325000	229000	326000	202000	254000	257000	378000	194000	248000	150000	168000	204000	224000	235000	246000
164.028	0.92	85994	85142	101000	80171	135000	99765	102000	78146	79484	82390	79528	74611	75970	71917	61929	78800	61027	73880	90117	74136	67049	52481	80377	77993	76536	70293	87372	76102	73131	84226	53915	58061	70409	68621	71924	74669
164.117	0.93	13371	17433	14711	12512	20679	14233	13112	18167	17992	24032	33474	45992	28925	40914	47919	38667	38912	32267	30893	17471	21136	34471	21279	35300	16429	23665	26345	39395	20984	21338	12769	17392	20895	20604	19969	25834
164.918	1.02	26871	41368	36446	22360	54024	69888	68584	30986	38049	62458	74421	41297	29974	63218	87272	106000	82095	21875	79873	179000	97982	56265	26621	88178	33372	81114	39319	30340	19881	38289	36086	35491	38549	39320	37025	37505
164.919	1.02	14234	19854	18438	9865	27274	39343	39372	17444	20981	32770	38610	24738	17393	37048	47276	60477	45628	12217	41290	100000	54453	30773	13197	45296	19203	46810	20462	16841	10887	20801	20419	20186	20890	22221	21775	22091
164.919	1.08	240000	297000	276000	239000	344000	392000	410000	251000	277000	379000	466000	331000	268000	412000	465000	538000	484000	229000	478000	746000	452000	401000	228000	454000	326000	493000	333000	294000	223000	304000	289000	302000	315000	328000	322000	325000
164.919	1.16	34032	37860	34616	33658	39778	39975	41039	31297	34558	41394	45804	39112	34870	42627	44233	45565	45884	33736	47812	56493	38344	43118	31639	41494	37593	47333	38983	36083	29982	37058	33316	34806	36605	38032	36292	38680
164.921	0.85	12478	22459	19362	9475	29532	36147	33455	15519	19373	32427	34055	17774	12721	28160	44257	46842	37304	8269	37135	79291	50163	23776	13542	46467	12918	34443	16916	11720	7436	17739	14902	14295	16069	15578	15154	15380
165.011	0.92	33437	46052	35173	35112	37186	24111	37170	32111	35583	37001	39992	46333	51282	30641	32515	45455	35296	43237	43725	21096	31486	28494	30147	34604	30595	24871	38664	31533	30667	34121	29605	31311	29269	31659	30968	32034
165.011	2.86	9329	10255	9791	8484	10457	9827	9365	9870	10504	9025	9302	9283	8736	9948	8650	9436	9126	9298	9755	8726	11226	9415	12246	13013	10401	12025	10213	12426	13596	13429	8650	8543	10397	10014	13350	10041
165.053	0.98	8721	11308	11225	9206	10852	11578	10206	10236	10448	9904	6710	10025	8217	14193	7638	11600	7532	7090	11135	13981	7665	6742	7407	9352	7129	7437	5484	8591	7798	8128	6003	7452	7612	8002	8315	8801
165.053	1.02	42946	48534	53170	38615	50248	58424	50565	49959	46401	50319	34365	49091	41127	68676	42127	54171	35447	40826	57065	59582	39876	32433	37057	40680	34855	40691	31091	44298	42490	42629	29912	34787	40626	40321	40939	44518
165.053	1.19	154000	215000	210000	152000	206000	208000	189000	188000	183000	207000	137000	194000	164000	281000	164000	205000	136000	161000	245000	286000	193000	126000	156000	175000	152000	183000	151000	183000	172000	170000	144000	159000	171000	175000	186000	185000
166.056	1.19	30097	44228	40131	27635	38940	27317	34172	37441	33171	36554	18560	24856	30856	37741	22330	26948	18990	23910	34562	43853	35903	23454	26579	23453	23623	24820	25709	23470	28398	31563	22506	23794	27277	27352	30277	28270
166.083	0.93	36637	76308	63443	50098	50907	15523	49302	62968	41373	47479	7545	14196	44088	18731	14183	14397	9399	19836	23091	23398	35769	21681	25902	10568	16656	8594	23172	10273	24067	31915	17605	17929	18969	21877	19663	19177
166.084	2.01	755000	1010000	801000	821000	1030000	701000	791000	709000	653000	785000	1030000	1070000	1020000	1270000	857000	1220000	911000	857000	1150000	953000	1250000	997000	1050000	1310000	898000	1190000	934000	1020000	998000	1060000	906000	911000	968000	1010000	1080000	1050000
167.009	2.85	3026	3279	3376	2373	2475	3480	3329	2574	3084	3074	2875	3455	2010	2884	2815	2412	3541	2750	2783	3239	3241	3724	4432	4441	3419	3390	3701	3554	4548	3688	2304	2982	2876	3080	3775	3251
167.088	0.93	165	667	1070	1516	192	28	716	1504	799	597	175	282	304	300	554	404	317	235	216	462	367	272	117	1057	239	375	393	457	90	372	133	86	208	781	591	478
167.089	2.01	86594	111000	89678	91382	114000	75821	85569	80350	70278	86656	112000	122000	110000	140000	96548	140000	101000	94712	129000	102000	140000	110000	119000	140000	99985	130000	105000	114000	111000	114000	99636	98740	109000	112000	121000	117000
168.091	2.01	8326	9991	9200	8821	10501	7319	8632	7658	7253	8507	10571	11948	10236	12570	8816	12489	9686	8873	12517	9481	11949	10543	10645	12903	9258	12150	10057	11365	10876	10543	9507	9417	10242	10564	10615	11389
169.034	1.22	23808	28468	9395	7572	9032	23526	15507	7077	9708	26402	7743	10357	10218	20922	8813	12699	8516	7211	12623	22291	40011	10535	8135	12759	8711	11470	8366	8014	9668	6219	11043	12569	13224	13883	14239	14916
169.06	0.92	87752	105000	99393	111000	104000	111000	110000	115000	97144	114000	93228	73264	86047	111000	96660	91913	85204	83178	98017	100000	70263	71614	124000	95150	90618	98383	104000	85701	106000	90992	67593	71630	82892	92559	94993	94785
169.093	0.83	51641	62146	51991	53290	70220	65798	67411	61404	47226	53510	63890	62193	56945	90773	103000	68007	71307	53143	76744	110000	49225	42936	61092	60624	51647	62857	45557	54476	48426	56518	37090	37963	42900	46991	50113	50295
169.984	0.94	9028	12069	10306	9556	12051	14658	11168	6893	9239	14679	8344	14424	3182	7071	15293	17182	16148	5326	9255	22890	19762	10382	9600	17370	9078	21950	9013	11735	13819	8737	10563	11449	11402	9736	12726	12279
169.985	0.93	22299	33394	25805	26644	38155	45488	34211	19315	28982	44449	23538	38306	14072	24572	41648	52420	50739	15076	29630	76232	59538	31202	28160	59408	25639	62937	25545	37769	44579	22683	29672	29976	34079	32408	35648	39654
170.032	0.93	10506	14260	10522	9677	11832	11917	13088	10405	10604	15387	8996	13055	10393	21772	13772	13528	17220	7629	11054	46527	19607	9790	12007	11136	6664	12373	13217	12736	9841	12308	10285	12843	12408	11844	13377	11288
170.059	2.72	26030	26930	25214	31402	45814	33513	26390	27895	32867	27997	26471	43588	30827	38388	28154	38251	28189	23293	35743	33757	40030	27750	33055	32110	34228	29568	34867	48319	42059	33061	25144	27053	29807	30998	34664	34091
170.091	0.84	39883	38014	40965	39528	36210	29290	48586	37000	32968	50967	58153	54541	55142	74237	77627	77917	96042	42092	55520	89991	50956	56944	35645	51131	35182	37233	36421	38807	40638	40166	30941	32239	38954	42476	45607	46306
170.093	0.99	28295	20883	22196	24320	20581	14165	23550	17805	17005	24262	30536	24632	28576	37772	32945	33287	43129	21690	30186	33143	24300	30974	20641	28282	18138	16467	18135	20078	18276	19861	15618	17086	19973	20808	21430	22925
171.062	2.7	3188	3590	3241	3978	6382	4260	3417	3523	4469	3776	3160	5643	3991	3482	2795	4617	3172	3316	4615	3997	5138	3226	5011	4360	4866	3644	4803	5502	5191	4586	3839	3405	3747	3689	5383	4603
171.111	1.24	5649	11585	9730	7021	9894	5812	7889	6415	8676	9394	7861	6186	5117	8958	5719	6806	6621	6845	6356	7108	4539	4727	8976	8581	3927	4637	5115	5800	5817	11160	2839	3959	2565	3477	3066	3577
172.041	1.16	16558	19213	17915	16954	22847	19668	17535	16387	16701	20568	18873	18059	18402	28204	17697	21441	18223	15557	23453	26223	22252	13536	19878	18943	18160	23038	18256	18554	20173	19082	14286	15837	17184	18437	19030	19382
173.041	1.29	18061	24071	21062	19201	19431	20680	22802	18361	16709	27441	17877	15046	19905	25809	17373	18521	18228	15055	17258	32571	23971	15973	15088	21935	16112	26620	21284	16848	19729	22767	19141	20225	21127	21485	21648	23048
173.042	0.94	34267	44358	19447	12936	11623	49521	27413	12485	12555	59543	7958	7876	6797	14510	12065	12154	8861	7903	12100	11022	36036	9029	10443	8526	6271	11527	9066	11880	13025	12277	12413	13133	15166	15191	14333	16137
173.078	1.53	76128	73252	77334	71278	74859	70609	79193	72840	77880	71825	86872	80757	80332	79863	82873	82568	85343	81601	80947	66241	86728	95877	108000	112000	87486	99599	96767	96080	104000	111000	72570	75755	83138	87125	97557	91601
174.011	1.02	11778	17255	13035	15886	16434	17863	12714	15063	10939	15575	8857	8380	8675	15931	7135	10295	8850	11176	10621	12628	6973	6187	15635	10083	8590	9454	11529	9080	8472	9541	6971	6745	6906	7625	8611	8609
174.012	1.21	18723	27055	25915	23333	27617	23703	23556	26935	20890	26823	18219	17142	18212	21592	17706	16797	18043	18908	16828	20774	14312	12921	26873	20785	13699	16583	20517	14846	18491	20969	12390	11256	12279	14836	15184	17000
174.053	3.12	894	3597	1876	1511	1258	2697	1331	7659	1359	1707	616	242	358	783	360	306	1060	1133	669	1458	440	379	608	452	633	353	2166	380	550	766	726	814	715	1002	865	867
174.937	0.86	16550	13893	12223	11949	11460	14096	14946	14330	12483	10870	13373	12796	15236	16210	13847	11080	13049	14399	13583	16898	18668	10538	11206	9979	12154	13189	10717	13710	13009	11715	10952	11237	12891	13262	14536	13760
175.033	3.59	155000	208000	188000	198000	274000	156000	164000	205000	228000	218000	178000	152000	160000	283000	143000	214000	166000	137000	228000	282000	239000	183000	244000	247000	273000	154000	186000	301000	279000	195000	192000	198000	205000	203000	213000	205000
175.034	3.23	131000	174000	160000	191000	211000	136000	136000	179000	225000	195000	140000	119000	131000	212000	111000	163000	132000	123000	175000	177000	160000	146000	217000	183000	228000	111000	153000	226000	227000	162000	158000	153000	156000	163000	163000	160000
175.046	1.3	160000	52541	7467	4205	155000	214000	7942	31522	177000	12148	163000	6724	5545	8240	230000	4061	6730	133000	4092	378000	7727	119000	105000	3705	2760	128000	39284	103000	168000	141000	77489	77034	84669	89166	92463	91450
175.117	0.84	235000	268000	227000	212000	247000	162000	236000	191000	151000	247000	267000	218000	242000	208000	254000	160000	183000	228000	315000	127000	245000	163000	235000	173000	180000	167000	180000	150000	232000	244000	128000	132000	158000	174000	183000	187000
175.118	0.99	57267	71193	60106	53747	67570	38362	56648	45620	38638	60556	60001	49140	50666	52257	49830	34763	38858	50712	70078	27368	61715	43473	62421	45728	45698	37781	47306	36410	52555	63073	32227	36213	37977	41510	44947	42837
175.146	8.05	19109	16718	16917	14738	20059	18942	29457	27997	16711	24018	19835	17846	14420	19637	19664	19975	23452	19022	16365	18426	29781	15046	18253	22559	21564	22220	24484	17828	22636	22554	27959	31655	29516	29710	31046	32250
176.036	3.25	9208	12016	11595	13996	16147	10009	9877	12803	14845	13805	9916	8915	9275	14449	7880	11347	9898	8476	12656	12825	11113	9942	15402	13029	16084	8254	10895	15722	16035	11359	10965	10843	10697	11512	11410	11266
176.036	3.59	11026	14579	13245	14513	19367	11500	11907	14156	16517	15387	12888	11108	11416	19487	10154	15912	12123	10015	15779	20710	17048	13001	17182	16634	19278	10845	13072	20677	20078	13906	13369	14619	14321	14170	14706	14789
176.04	0.92	33903	47138	41238	42746	39312	33721	35373	38400	41611	55489	28872	39717	27006	47379	37281	46656	44508	27965	33602	93137	40347	29941	39943	30698	26419	31125	35570	39066	29759	40254	28656	30760	34692	35314	33351	33531
176.066	1.43	596000	741000	701000	654000	743000	610000	707000	527000	513000	691000	675000	791000	747000	640000	670000	715000	736000	685000	714000	804000	670000	498000	656000	687000	642000	573000	582000	636000	625000	730000	538000	542000	531000	571000	547000	537000
176.126	0.95	26524	28632	28954	26966	26866	21589	23261	20977	19046	28107	33007	34070	28345	35005	37487	34808	37599	23800	32816	27616	32367	26521	26782	25922	20611	24401	25304	29386	24821	27185	20594	20282	23688	24090	25747	25907
177.022	0.92	30552	32281	32961	31120	31730	36552	42843	32239	26303	28227	33969	41547	34382	39246	38975	48125	28971	31044	37609	43199	43374	28028	38874	44966	33929	39738	31875	34150	32070	33141	29537	29251	33782	33238	32220	35518
177.048	3.69	12031	9393	10940	10257	11132	7195	7654	11908	16040	13076	7172	8295	7960	21072	6677	12838	8576	10623	7502	21762	10775	8275	9979	15878	9411	9331	9662	9431	7919	7917	9415	10187	10038	9801	10651	10725
177.048	4.1	8084	6130	8370	6738	5851	4261	3632	5587	7741	6274	7926	12466	6874	17787	13121	11642	10118	10644	8703	23035	8343	15044	13781	22986	11237	8904	5901	7535	7988	7352	10936	11047	11816	11669	12380	12219
177.048	4.25	6789	5261	5568	4139	3834	2748	2989	3689	5304	3974	6015	7651	5610	12861	10020	9001	6401	6299	6751	10901	7401	9221	6566	16356	6260	6341	4141	5411	4933	4989	6944	8052	7568	7489	8100	7178
177.054	8.39	21521	21494	21846	21825	27912	21153	21105	27547	20283	19473	21773	21825	22439	28004	22952	20516	28719	22751	21610	21666	20859	20507	20903	21443	29444	21059	20566	22539	29245	23116	16130	23845	18187	19667	19859	21233
177.061	0.84	23695	29164	26207	31466	40368	74239	37219	34591	29874	27174	32463	31503	33858	44474	26138	75322	33598	31640	34711	66046	29216	19737	41261	61083	30103	54686	32604	51370	27328	31600	27535	26926	30163	33215	33645	33280
177.067	1.43	48095	67188	59878	52833	63863	55008	59730	43346	41108	63597	54657	63589	59090	52527	54912	59963	58208	55368	57930	66127	58944	42427	54019	58313	52508	47910	48224	53450	50701	61147	43844	45528	44993	47071	45104	44993
177.101	1.52	3415	34981	2880	2553	6675	21513	9864	2192	3298	42469	3248	2398	2366	2752	3389	2247	2331	2853	2225	2493	16684	3085	1677	2739	3034	2846	2736	2507	3145	3237	3590	4034	3973	4360	4156	4061
178.06	0.84	15027	15954	12863	14676	12887	15274	20413	14055	11535	13120	18662	16471	17049	18368	16470	20753	14165	15295	18146	21896	16693	11537	14127	21014	13118	19628	12815	14543	15091	15048	9291	11002	12808	14135	14976	16279
179.09	0.88	10315	9996	10950	10460	12490	7169	12011	9467	5297	11678	13404	11149	13354	11449	11278	8808	9868	13449	18217	5213	10894	8638	8903	9503	10399	8486	8879	9059	10999	12494	8335	8082	9826	9425	10342	10928
180.097	1.2	8381	26750	17588	14959	14799	4629	16378	18560	11697	13600	7690	9112	20136	12732	10753	10886	7654	13948	15059	6010	18200	18836	17024	5596	13373	3764	13172	7631	11944	11659	10963	11104	10810	13279	12204	12686
181.022	5.59	9647	22726	6867	8076	6090	2590	3119	3965	4400	4429	18745	4352	11788	30075	5007	30714	19053	8701	11899	65924	13223	12755	9066	11091	12287	9537	12713	7115	12116	17933	10503	11931	11417	11441	12992	11923
181.032	0.94	9474	6978	6948	6878	7832	10489	6048	9640	10850	10364	7487	11488	8007	25179	11487	11157	14820	7613	8880	35309	13905	10181	5123	11941	9999	13072	7958	8590	11155	7307	10231	9980	11214	12701	10959	13628
182.036	2.84	2919	2445	3440	3179	3573	3176	2719	2613	3222	2446	2580	2668	2311	3051	2849	2656	2648	3413	2461	2600	3202	3411	3870	4059	3646	3759	3828	4895	3901	4305	3262	3409	3168	3684	4014	4181
182.078	1.03	46089	63918	62481	51281	56473	66254	61492	58897	54256	61287	39394	54358	48484	81720	48861	57401	37753	48517	68109	74576	50844	36509	44272	44714	43565	50382	41228	48378	46877	48836	44031	42827	48288	49619	48817	50748
182.078	2.05	2948	3158	1707	1583	2009	1669	1366	1367	2071	2772	6019	11883	6757	9987	3821	28668	14118	1869	6529	23651	8668	3588	3371	4639	1938	3686	2502	2318	1629	1815	4084	3712	3745	4326	4655	4659
182.08	1.2	206000	285000	279000	199000	272000	273000	249000	243000	237000	273000	185000	253000	213000	376000	213000	265000	179000	206000	323000	371000	253000	171000	201000	229000	198000	253000	205000	235000	231000	229000	213000	222000	234000	241000	255000	244000
183.02	2.84	6767	6788	6705	6166	7161	7510	6272	6763	7339	6018	6412	6385	5685	6470	5796	5602	7082	6717	5934	6458	8232	7862	10279	9679	8625	8380	8302	9089	9751	9300	6668	6806	7240	8559	8951	8069
183.079	8.74	19954	20004	17937	19136	25679	21762	20286	28213	18275	18046	21972	22792	22519	30756	21781	21267	31199	21589	22133	21606	32687	32023	26959	26070	42899	30834	32901	32239	45168	32074	26128	38213	29129	26976	33167	32650
183.084	1.21	24682	30802	30005	23111	28619	28980	27335	27584	26723	29011	20259	27303	23036	41242	24601	29174	20593	22880	34318	40855	26501	19164	21810	25110	22392	27025	22605	25261	25697	24722	24774	25295	25703	25206	28179	26502
183.098	2.88	6264	7916	8123	5526	6752	5501	6112	5433	7537	7500	5578	6749	6353	7622	5440	17281	6809	6342	6569	5534	4016	4406	6063	5715	5197	6047	5016	5352	8263	12109	4395	4627	4698	5223	5324	5529
183.102	6.59	3285	4584	5615	3426	3665	3860	3110	3573	3736	4336	3899	1518	2157	4205	2056	4633	4242	2515	2951	4869	3067	3148	2755	3961	2839	3282	2432	1644	2644	2652	2773	2670	2468	2626	2466	2753
183.102	7.45	13740	6628	15797	9786	6729	8897	8564	8020	7930	9445	8577	5969	12214	6440	3119	11219	12573	8279	4898	4390	15505	7306	6323	7460	8502	6277	15773	7435	9157	7184	7536	7948	7879	7876	8123	7749
184.069	10.14	13608	15419	13058	21673	19769	15583	13833	14438	19622	21155	15925	16928	16104	10462	9677	19997	14799	12942	14260	15158	12181	13018	13791	13359	7802	13227	11847	13266	7217	11158	11306	12847	13336	13039	12675	12514
184.07	9.59	6284	8277	10123	10936	10848	6731	6034	7443	8007	14265	9832	6883	9243	5947	6070	7577	8350	6215	6186	10585	6008	8183	8764	11230	6156	8343	8548	6046	3454	4882	5196	4913	5524	5039	5813	5760
184.071	18.39	27079	39673	43969	28224	32194	38034	28503	32389	37191	42399	63485	43680	53338	16598	35656	28955	45818	34514	35192	45362	48649	17359	29819	45667	51652	52391	64874	45741	41076	47714	40550	47660	51516	58764	44829	48200
184.071	19.16	58116	60954	39995	47235	45599	44829	55799	51876	9906	37039	34443	63365	55226	53176	8946	47581	54361	49609	48377	38929	46872	43861	9114	25519	43904	61448	45455	7859	13199	50661	46256	46649	48966	38889	44562	41285
184.071	19.85	27922	33588	23579	29093	32528	24638	32502	27674	29951	33445	20592	37114	42586	30057	21434	32423	32608	24609	29825	25161	35834	34505	20479	21744	35052	47028	40234	31195	24339	59352	23239	27592	24665	32489	26403	35493
184.071	16.6	67367	46049	64334	49870	63688	71494	71961	51961	61111	71476	49223	64415	66716	47640	64703	56484	50640	47376	48355	41862	80508	54332	47971	47370	70924	83793	95083	49391	60987	73293	51654	139000	55712	72327	117000	61480
184.072	16.63	38978	27680	36211	30888	37937	38094	40772	30289	38782	42657	30499	29062	35627	19140	38798	35209	31717	26071	30809	26660	39307	25878	28613	35379	33496	39334	53637	28347	31377	33378	27354	60652	33408	36928	45787	37715
184.072	16.78	131000	70498	112000	94436	114000	124000	119000	107000	119000	129000	115000	117000	123000	60694	129000	106000	115000	82634	104000	111000	151000	76704	79830	102000	134000	137000	216000	101000	122000	123000	113000	220000	115000	131000	177000	141000
184.072	16.84	25481	12848	19658	21879	23291	21368	28712	20828	16527	20184	38089	23369	32688	10048	20852	21543	27069	22760	25839	30523	28230	14345	20000	24145	35704	24734	50808	25165	33717	27766	24610	44769	21285	31710	34620	36698
184.072	18.05	205000	210000	258000	196000	247000	234000	175000	81702	204000	207000	215000	271000	219000	256000	224000	183000	150000	265000	155000	47475	84690	262000	200000	281000	304000	579000	298000	83997	288000	346000	219000	256000	304000	254000	107000	220000
184.072	18.12	118000	110000	133000	128000	125000	125000	119000	103000	116000	132000	157000	172000	158000	105000	157000	143000	144000	156000	111000	67984	76124	128000	103000	178000	197000	309000	186000	79933	199000	212000	120000	128000	187000	148000	64718	169000
184.072	18.08	15102	13260	17486	11631	12155	16844	9820	5308	15563	15324	21483	27706	25623	15706	17614	15375	14040	27048	13360	1795	3628	17882	14983	33189	21781	30631	19611	2500	28403	33888	9586	15200	22887	22159	2614	12426
184.073	18.56	44933	55966	62168	51890	46602	58192	48377	53613	66485	49514	71350	49341	59697	34443	51948	27846	48016	52046	32089	39511	53584	32075	42013	31246	74258	75517	126000	58376	54981	58974	57451	67639	67067	71651	106000	53923
184.073	2.79	6995	13107	11651	11174	8816	28432	14026	36155	18592	9456	9765	2952	6780	4750	5144	6926	9333	4005	7397	6283	4969	4786	5559	4570	3384	6310	14015	9768	5165	14339	7084	7673	8191	8542	8215	8465
184.074	16.47	41888	27375	43130	27492	42966	43096	44859	32813	34259	40776	31125	47258	43138	33253	36126	33300	27585	32015	27567	22538	51674	36638	28887	26127	47691	56578	64831	30290	42653	51013	34142	94895	32539	45244	86969	35266
184.074	18.63	3924	5991	5459	5307	4236	5992	4604	4732	4636	4932	11993	6433	6728	4667	5454	3253	6697	4498	3595	5856	8828	3633	4434	4068	11041	8755	20163	7116	7601	9033	6859	8113	8910	9433	14346	4837
184.092	0.94	27902	40021	27763	32245	37503	27925	25838	29026	30142	35983	48991	74878	49709	69589	79557	75866	68373	52468	44229	43191	50752	51354	36901	51272	32626	42978	45298	64822	31677	46455	37208	37570	42295	40912	44895	44637
184.094	0.9	66582	109000	69855	64793	101000	54514	64511	70556	76808	90902	151000	195000	125000	170000	210000	221000	169000	141000	125000	103000	119000	149000	99589	141000	93627	113000	128000	174000	83486	123000	99363	101000	110000	116000	118000	122000
184.096	2.22	4386	5903	5441	5801	7111	5880	4954	4502	5458	4654	5452	5909	6016	9122	6114	7695	6593	4577	5992	11905	6822	6438	6537	6868	5054	7766	5238	6481	5721	5059	5479	5995	5843	5922	5688	5793
184.888	19.71	88656	98730	100000	96981	89605	99820	85588	126000	113000	96953	93173	72712	75634	86642	112000	100000	86999	90783	90948	119000	106000	73867	124000	105000	63713	33359	55007	145000	90721	66936	81182	63971	67793	76455	93648	80599
184.979	1.29	9919	13340	8655	14888	15460	8653	10976	8494	12195	7807	9509	7547	10011	61441	8741	12477	10266	8140	9976	83050	12889	6870	10252	32157	6590	11442	10178	10364	6539	8783	14381	14423	14662	16156	15916	15181
185.015	2.85	1657	1764	1385	1886	1623	1681	1772	1796	1527	2028	1626	1753	1541	2068	1510	1456	1924	1831	1516	1446	2860	2033	2301	2317	2312	2323	2369	2371	2595	2282	2112	2108	1864	1980	2446	2852
185.04	1.27	6568	9117	5120	8353	10762	4649	2149	6945	7701	8232	3249	2140	2481	2143	2583	2757	3134	4351	2270	6333	6559	2716	3493	7848	3158	2609	4098	3458	3921	3026	4126	4322	5010	4067	4796	4746
185.096	0.9	4622	5710	4290	4458	5447	2633	2886	4295	4719	6692	11021	9292	5229	10922	12974	14129	10609	8531	6746	5633	7715	8524	4258	10414	5404	5078	6197	12562	5190	8319	6360	6919	6735	8052	5432	8006
185.127	2.47	72922	84454	30834	14432	93125	94351	8868	31307	85853	20344	110000	71783	79629	73033	73574	55212	59074	57089	34109	249000	68086	56249	46217	63199	12352	85916	73625	72117	38896	54225	59318	58746	63266	64712	62579	61700
186.132	2.46	8926	10062	4077	1814	11411	11365	1208	4326	9985	2719	12332	8502	9123	8370	8395	6641	7011	6479	4016	28263	8491	6743	5779	7661	1947	9675	8627	8759	5104	6247	7257	7296	7702	7789	7603	7532
187.058	0.94	9426	7332	12113	8018	12978	4571	3764	10521	18146	15231	6339	9578	5366	9946	9098	12410	6120	10377	4986	10012	7027	7939	7407	3642	3495	3047	10499	6298	3143	4291	7201	6046	8022	6358	7613	7589
187.143	2.43	3296	1843	2887	1670	1869	2659	1056	1410	3241	5593	6374	3116	3487	7707	2724	13134	5085	1976	1664	43635	11917	3845	4067	2119	1329	4002	2240	2666	1285	1410	3935	3696	3840	4008	3554	3627
187.491	2.76	8233	8739	8525	10405	14992	9651	8965	8797	10230	8723	8287	14516	10541	12554	9607	13066	9440	7050	12112	11224	13703	10084	11261	10325	10831	9461	12237	16001	13573	11881	9566	9182	10581	10090	11550	10915
188.067	1.99	52589	76455	59631	59906	75179	48389	56089	46062	46831	57242	74363	82471	77126	102000	66813	93797	74019	63978	95215	77917	75569	58573	68346	90794	54430	71607	54398	60002	59185	59922	54916	56330	58334	59419	61064	61318
188.069	2.71	1500000	1450000	1320000	1760000	2510000	1860000	1610000	1560000	1790000	1570000	1400000	2410000	1660000	2090000	1600000	2130000	1610000	1240000	2060000	1920000	2220000	1640000	1860000	1800000	1880000	1700000	2100000	2480000	2170000	1890000	1520000	1690000	1670000	1830000	1950000	1780000
188.07	6.75	3032	8283	5834	6191	2608	10871	4695	26472	3917	5186	1782	559	691	3005	574	1035	5734	3995	1775	5009	1103	983	1599	1694	2551	1592	9234	898	2097	3594	3276	2939	3207	3362	3283	3411
188.174	0.89	28943	17445	12964	14513	19903	12815	16128	25432	18267	14012	24086	37235	27029	36812	25301	28872	33109	12603	16483	66860	35921	17446	11527	36516	23396	27306	16657	24311	24987	13465	12645	19575	12951	14264	14168	14804
189.071	2	6391	7961	6922	6702	9363	5514	6543	5209	5183	6878	9484	9740	8641	10845	7337	10852	8120	7429	9842	8937	8005	6600	7130	9938	6989	7438	6372	7855	6843	7531	6458	6825	7100	7184	7160	7869
189.072	2.72	192000	185000	174000	225000	321000	235000	200000	199000	231000	203000	180000	312000	207000	273000	205000	282000	205000	161000	262000	239000	295000	209000	235000	229000	241000	212000	261000	327000	291000	240000	195000	212000	218000	232000	253000	236000
189.16	0.84	59663	76217	55376	54143	47593	57929	51059	47994	51336	62751	93992	146000	103000	112000	113000	119000	123000	99957	119000	212000	126000	90682	102000	119000	76688	119000	70527	84255	77080	61678	71057	71385	79757	84036	84984	87968
190.044	2.08	13398	9009	7176	7549	7268	3533	4131	7789	10382	11737	2405	1820	3389	2912	1514	1928	2774	3081	2373	4988	3702	3550	4110	6391	3775	2206	2796	3689	3679	3320	3706	3957	4075	3881	3697	4195
190.049	2.9	8178	2162	2313	2399	3324	2222	1859	2788	3062	2562	2438	4303	2474	7034	4582	4318	5115	2247	2923	16681	5227	3311	2260	5291	4122	4554	2767	3226	5520	2385	4095	4154	4856	4394	4806	4670
190.077	2.71	17660	18870	17747	22048	31394	23524	19979	19706	21155	20584	18487	31106	20855	27130	20230	27329	19971	16071	26292	23363	30662	19829	23749	21642	24787	20105	23730	31820	29980	22908	19790	20586	21250	22431	25971	23818
190.994	0.96	5187	3728	2565	8531	5216	4718	4754	4493	9825	2446	3630	6933	3537	14524	3635	10903	6153	4603	6501	20260	6671	6490	5352	7579	5396	5769	6959	10719	7789	4214	5553	6567	5629	8034	7979	6663
191.04	0.92	383000	469000	452000	499000	477000	473000	475000	522000	429000	479000	452000	344000	402000	452000	433000	415000	358000	401000	462000	430000	293000	350000	567000	416000	419000	413000	476000	397000	440000	451000	342000	347000	406000	405000	418000	411000
191.076	0.83	240000	288000	243000	256000	342000	313000	326000	276000	231000	261000	336000	296000	285000	417000	511000	343000	341000	266000	365000	510000	248000	219000	313000	304000	255000	307000	239000	268000	231000	272000	212000	213000	232000	246000	248000	255000
192.021	0.93	35156	39563	39630	46921	47592	48258	39306	45488	38575	40059	33038	36859	31507	61208	34405	35735	35860	30847	38917	73977	29429	32394	53857	35344	37956	38588	45334	43116	45981	46230	34851	36837	39994	37540	40641	36185
192.064	1.92	34872	22579	25234	20695	25659	29143	18777	25692	23106	26995	23963	27643	25404	31828	26745	28094	26819	21334	34170	42815	38586	27347	24182	41519	25752	31395	21179	25420	30997	27723	24607	26801	27396	27599	29353	28782
192.077	0.84	20481	29882	23220	25953	30877	23630	28118	23802	22942	26586	35926	32860	29778	41456	49025	41029	41095	26509	36625	51990	27778	25220	28279	31729	24502	28119	21581	27601	24201	25064	22608	24222	24357	25439	27111	27518
192.138	7.96	24848	32346	19360	29557	22151	21516	19610	28979	15657	17470	33771	16304	30662	14266	15298	11654	22408	36264	37269	14470	16237	11784	25100	33500	15495	20957	18257	31552	40456	14518	12245	12052	12447	12012	11772	11812
192.16	0.97	2263	2694	5697	2270	4833	1835	6065	2246	5130	6888	6736	9098	4055	1820	3968	7788	4438	2506	3280	2509	1141	2199	978	1906	1557	749	1338	2195	413	1888	2320	2806	2392	3700	3188	4114
192.96	1.05	11873	7601	5732	10290	8616	5447	4297	4470	11578	5407	12800	11049	9619	13819	9583	16363	10460	7552	16018	4393	13894	11074	6308	13237	9753	6295	8714	10840	11016	6062	11424	11611	11265	13002	11178	11552
193.153	0.93	32565	71138	24316	24512	17835	23753	12951	23427	22251	23482	19980	14038	33790	10793	17674	58964	23322	22353	113000	45092	41021	20988	16732	18512	19594	29828	38559	12912	34085	21814	30490	31158	37574	34096	35337	36591
193.158	8.05	33394	32528	30745	26640	35409	34477	49928	48679	28906	42289	36996	31050	29172	33653	35606	35533	42771	37220	31220	32267	55651	25730	33502	42338	37502	40538	43178	33486	42504	40714	50591	55758	52039	51984	54047	57189
194.018	3.22	2287	4884	2863	3193	2267	1739	1485	1084	1525	2421	7068	1845	4835	3703	2129	11277	3312	1640	4534	17003	13751	2917	1953	4114	2216	2638	4545	2296	3019	3486	3866	3637	3619	3715	3862	3795
194.021	1.17	44201	60536	59863	55921	64160	49013	58658	48006	45820	54681	56762	52833	59473	51047	45728	55603	49272	55193	67610	31729	50342	34026	75642	59593	54508	49799	53231	55998	56051	57490	43648	46111	46296	46520	44500	46733
194.023	1.03	19481	23013	21216	21956	24238	22345	22752	17895	18924	22901	22120	20754	20907	24906	19307	20725	18472	20362	27061	17276	21043	13723	32298	22731	26125	22760	23456	23360	23913	24160	20442	20793	20742	22338	20236	21415
194.081	4.09	70588	64553	30011	23621	19066	9524	9796	14899	13858	16481	47030	17749	39660	69607	19926	89730	50696	25285	55648	163000	40172	29159	15132	41243	25005	17592	23554	16405	25488	29298	27738	27661	28342	28597	29048	29805
196.864	0.92	180000	175000	199000	180000	191000	177000	173000	190000	198000	191000	192000	188000	200000	166000	179000	177000	191000	202000	203000	135000	152000	198000	204000	191000	188000	176000	189000	194000	191000	183000	172000	173000	177000	190000	187000	180000
197.018	3.37	10046	15870	1499	2129	1306	1084	604	1213	1563	2858	7475	7578	8002	6344	5588	62988	3064	6999	7331	47167	17737	3838	4456	15288	2712	4279	1826	3231	2533	2130	6097	6686	6591	6699	6948	6789
197.1	0.87	39858	51320	43844	40660	45873	27664	43019	34777	25337	47611	50863	38581	48836	39158	46544	33438	33673	43636	62048	21021	46236	31611	49267	35975	37594	31674	37772	28234	45453	47584	33019	31434	35471	36175	39930	39975
198.082	0.92	69100	61485	78621	60667	69017	68607	57574	67727	60821	76760	58842	49868	61659	52426	52146	55117	54074	54169	63881	54347	46744	48732	55270	55881	48158	54701	51447	52500	55132	52005	48442	47756	49543	50981	53738	57990
198.184	7	1296	1393	1741	615	1441	1702	3301	2754	1236	3164	2479	1826	1172	1549	2009	2383	2985	2478	1727	2523	4342	1665	2404	3657	3992	3939	4802	2233	2650	3098	3911	4114	4291	3665	4038	4130
198.86	0.92	183000	164000	194000	178000	185000	173000	170000	177000	186000	189000	180000	184000	185000	156000	169000	176000	182000	185000	187000	127000	144000	192000	196000	188000	187000	163000	187000	186000	187000	178000	163000	167000	175000	173000	189000	177000
199.421	2.84	7048	6882	8052	6817	7682	7488	7283	8005	7634	7453	7130	6976	5943	6749	6313	6455	7250	6743	6657	6490	8756	8548	9828	9538	8447	8515	9370	10068	10353	10351	9145	7804	8558	8027	9516	8988
200.039	0.85	59133	58605	51345	51506	53592	50641	63926	52707	41686	57689	72714	66493	60716	74802	78090	65353	65705	66184	71800	70692	66702	52535	59941	72342	57900	70583	55591	59158	56496	59255	51998	53330	56603	59912	62659	66592
200.047	2.84	1280000	1380000	1310000	1200000	1400000	1330000	1240000	1330000	1380000	1210000	1260000	1200000	1130000	1270000	1140000	1270000	1230000	1220000	1180000	1160000	1540000	1510000	1660000	1760000	1520000	1620000	1570000	1650000	1780000	1770000	1410000	1440000	1400000	1470000	1650000	1590000
200.067	0.89	7882	10457	6683	6359	7346	7381	7758	8022	5259	9801	15785	17300	8812	18803	19561	13355	16790	13418	13307	14078	15559	12945	9720	12557	9711	13274	10019	17322	8007	9074	8590	10309	10910	11216	11794	12506
200.203	9.59	19182	20419	18774	18126	23834	20184	21784	24763	19674	18074	16385	19033	17884	27060	18887	18258	24852	17276	17711	18232	19249	17289	17586	16988	24440	16884	16948	20468	28093	18574	20007	26061	19373	18977	19025	19572
200.858	0.92	51977	51625	59122	52491	56832	48283	50990	52468	57871	53371	59671	54567	58205	47435	51958	53485	57909	55765	55300	41238	40768	57392	55329	58945	55924	49600	56544	56430	55892	53507	52196	53551	54057	56557	53787	53307
201.013	2.3	66	117	117	107	136	156	97	207	193	72	78	102	114	231	49	137	117	54	75	1012	139	60	45	98	86	114	162	120	79	68	211	188	272	240	211	290
201.049	2.85	139000	151000	142000	139000	150000	146000	136000	144000	157000	133000	133000	129000	124000	138000	125000	133000	133000	132000	128000	127000	166000	163000	180000	191000	164000	173000	173000	179000	197000	203000	152000	154000	160000	159000	177000	167000
202.045	2.84	435000	472000	452000	420000	469000	445000	430000	434000	464000	428000	428000	407000	387000	433000	397000	429000	420000	418000	407000	401000	528000	521000	569000	604000	519000	550000	536000	568000	605000	614000	471000	483000	479000	502000	571000	533000
202.086	2.79	32953	67662	55158	53924	42244	138000	69657	190000	96087	44415	48668	13312	33319	22011	25800	31248	45531	22765	41104	29053	27108	24780	24884	25822	18328	31971	71255	50652	25323	75297	37689	38827	39400	41986	42134	42460
202.105	2.21	7036	10027	9998	10625	11233	10560	7875	6826	9957	7684	7342	6809	8830	12133	7685	9987	6963	6201	9224	20889	10550	8602	10683	10966	7155	13298	7754	8705	8733	7210	8198	8592	8856	8939	9259	8803
202.42	0.92	11761	18539	14489	12870	17221	6807	12930	10543	12703	9975	19065	17157	20519	11968	13186	20224	17085	21186	23907	2990	15887	15866	13126	13855	13754	13585	21161	17264	16775	14140	14167	15970	16812	14266	17040	15421
203.015	0.94	60840	51864	49323	51892	51022	51646	47105	53627	59563	63770	55065	71608	56673	120000	72634	77132	74666	52188	62109	132000	66014	49039	42749	71006	48829	58345	47996	53236	49684	50048	50381	51565	57280	57950	56267	60516
203.048	2.86	55504	63168	57585	54941	66104	54623	55406	61153	62214	54955	59498	57124	58628	59853	51054	61170	62158	59740	60566	50526	67643	67229	71043	76844	73226	70250	70420	72273	81886	76221	59944	68209	64435	63969	73158	70506
203.053	0.93	3120000	4580000	3290000	3510000	3690000	2260000	3480000	3040000	3480000	3430000	4740000	4760000	5330000	2870000	3990000	4770000	4030000	4640000	5430000	1320000	3880000	3660000	3840000	3810000	3860000	3440000	4570000	4280000	4010000	3960000	3320000	3500000	3760000	3830000	3820000	3990000
203.066	6.85	8102	5782	5726	4026	2900	4164	3919	3118	7478	4982	4209	3289	5958	3367	1904	4980	5246	3314	2313	2876	8021	10486	7219	9083	8591	4770	12717	6934	4750	8776	6711	7167	6817	6306	7008	6124
203.089	2.79	6798	12098	9923	9963	8626	22917	11494	28723	17001	8403	9176	4668	6905	5078	5496	7931	8971	5660	7737	5778	6466	5849	5374	5940	4754	6486	12023	9876	5655	13034	7334	7841	8216	7946	7657	9107
203.141	1	469	592	761	917	518	458	700	963	369	944	643	2505	1397	1601	856	1648	976	120	946	1096	699	295	476	967	444	721	273	178	315	447	545	665	645	589	577	858
203.15	0.92	13958	14144	15453	16033	14428	14646	17565	15094	14906	14616	12388	16036	16221	18508	13611	17026	13723	9896	15765	15268	13161	9179	12454	16745	12759	15306	9941	8771	11807	12855	8632	8555	10063	11146	12348	11815
203.223	0.81	18173	18584	29245	19243	19733	19594	25376	24316	25785	24377	19482	32175	19098	33661	29323	40438	39549	13625	12771	34858	20695	26534	10665	21324	17967	14988	25676	24286	26134	19937	900	900	1167	1097	877	715
204.051	2.84	4080	5120	5454	3773	4685	4513	4949	5136	4688	4413	4259	4376	4234	4704	3372	4318	4416	3833	4702	4330	4871	5243	4925	6678	5866	5530	5444	5847	5690	6747	5101	5591	5954	5580	5859	5421
204.055	0.93	254000	373000	270000	293000	295000	192000	283000	252000	293000	277000	370000	390000	423000	248000	322000	377000	316000	378000	424000	132000	312000	287000	304000	315000	304000	285000	353000	338000	321000	315000	266000	289000	302000	311000	318000	316000
204.059	3.14	18168	8500	7515	7537	8599	4131	4183	6811	8390	10509	5435	3050	5507	5899	2949	4730	5641	4650	4334	9868	7668	6904	6956	11354	9116	5313	5535	6062	10672	7388	5768	6489	6250	6231	6138	6413
204.062	1.2	88342	130000	121000	93555	119000	105000	110000	104000	103000	119000	92769	126000	105000	145000	105000	131000	94379	111000	151000	134000	114000	83223	91558	106000	89859	101000	95400	110000	101000	102000	91787	103000	96216	105000	106000	104000
204.121	1.51	8095	3933	2645	2926	4880	9342	8121	10731	7265	11631	11172	34076	20225	23276	26322	36346	27324	12668	15399	41486	28359	25473	11732	18194	25091	21571	12477	44612	16980	8588	37242	32124	28213	30252	26886	25232
204.123	0.96	647000	332000	255000	270000	394000	777000	656000	908000	640000	799000	866000	2290000	1420000	1450000	1720000	2150000	1590000	1020000	907000	1800000	1550000	1570000	850000	1210000	1760000	1290000	925000	2710000	1100000	690000	1940000	1850000	1960000	1910000	1770000	1760000
204.123	1.22	264000	150000	109000	109000	178000	356000	267000	413000	287000	386000	370000	1110000	641000	770000	809000	1180000	852000	439000	487000	1520000	867000	789000	377000	631000	784000	680000	421000	1340000	511000	313000	959000	934000	942000	917000	854000	851000
204.137	8.03	24266	24879	24772	24911	25888	23860	23385	23131	25646	23926	18827	20972	23061	22806	21222	20446	25224	26122	23857	25130	54480	57627	70920	65959	57574	60446	55733	53807	62171	66006	41560	41301	42452	42357	43255	44203
205.055	0.92	119000	138000	116000	127000	116000	102000	124000	117000	121000	119000	138000	150000	156000	111000	136000	145000	127000	137000	152000	77199	130000	119000	116000	121000	121000	119000	133000	124000	128000	124000	111000	119000	126000	132000	117000	130000
205.08	2.76	2351	2448	2016	2414	3407	2019	2066	1553	1934	1441	1605	1828	2246	2422	2120	2630	1727	1338	1150	1931	1675	1669	1476	1367	2019	1695	2436	1057	1928	1888	1317	1434	1610	1638	1217	2366
205.084	6.43	41468	40228	37643	41261	38849	37404	39997	37365	37576	35694	36041	36366	36821	42448	36028	43970	30553	27025	31248	37708	37845	39901	35229	40892	36339	39685	42372	24597	38195	38951	37681	36803	41821	39332	29262	42307
205.084	1.25	98879	98422	101000	105000	95250	95959	106000	103000	97781	98360	91555	92910	89858	91353	85823	86229	88359	92389	93019	87902	80999	77123	91218	83148	79569	80696	78176	78356	78021	84253	79632	80637	79647	81125	79539	81281
205.084	1.09	114000	109000	107000	120000	103000	111000	122000	123000	119000	116000	109000	116000	115000	110000	116000	115000	112000	112000	114000	111000	104000	101000	101000	105000	101000	101000	94625	100000	98633	91372	97952	101000	104000	110000	101000	102000
205.086	8.9	12004	11313	11265	12522	11720	11805	11971	15221	14481	14188	13277	14884	14057	12472	12431	11837	11885	12833	12931	13031	11000	11631	14570	13346	11612	13696	12605	11691	12553	12108	11052	13692	12592	11899	12396	13005
205.086	11	179000	166000	171000	177000	187000	167000	181000	196000	171000	164000	163000	182000	172000	209000	173000	155000	183000	184000	170000	172000	175000	171000	168000	169000	196000	176000	169000	179000	214000	178000	184000	206000	180000	186000	179000	192000
205.089	9.97	4601	4502	5113	3540	2970	4284	3860	4834	4288	4184	3328	4225	4626	4002	3600	2827	5102	5449	4158	4534	3089	4571	4247	5417	3777	3770	2995	3371	3305	3894	3891	5008	3497	3922	3470	3877
205.092	9.94	3335	2088	3363	2157	2424	2916	3026	1985	2322	2483	1707	1449	1606	2354	2553	2296	2438	1462	2391	1928	2088	2716	3528	3293	2537	2759	2184	2163	1628	2297	2705	2846	2175	2257	2465	1900
205.096	2.73	520000	508000	481000	591000	799000	608000	546000	546000	603000	551000	483000	763000	553000	685000	531000	686000	535000	444000	671000	619000	702000	541000	593000	593000	600000	545000	650000	779000	690000	603000	534000	559000	561000	585000	628000	593000
205.126	0.97	71402	35843	30659	28730	45695	84208	73144	99564	72653	88461	101000	248000	155000	159000	194000	235000	174000	110000	103000	196000	169000	173000	93310	134000	195000	149000	106000	297000	121000	77266	216000	209000	222000	207000	197000	194000
205.126	1.2	34827	22547	18562	18863	25669	44838	35760	47859	35342	47582	44561	120000	73944	88744	92673	136000	97738	52938	55022	166000	94735	89151	47151	74423	90723	77970	51332	145000	58537	38969	113000	112000	107000	106000	97339	96238
205.14	8.04	5685	5647	6050	5755	5926	5708	5812	5654	5728	5030	4272	4605	5240	4988	5049	4891	5955	5606	5589	5419	9406	10703	12218	11152	10223	10876	9558	9836	11412	11040	7930	8024	8111	8420	8162	8057
205.987	1.21	9182	3479	4186	5482	5498	5878	2770	2841	7776	4007	7944	8389	6233	9929	7068	12077	6260	4916	10771	6277	16746	12070	4173	10843	8003	8893	7849	12020	8818	4919	10357	9608	11962	12058	13914	12446
206.101	2.73	67485	64767	62084	75084	102000	78804	69366	68466	77474	70593	62319	99655	68539	86441	69616	89544	69251	56176	82763	79119	89138	69229	78255	72823	75830	72111	83702	103000	95832	76749	68844	73311	73647	76263	81337	76040
206.125	1.2	4436	2773	1896	1609	2968	5350	3358	6187	4705	5437	6311	15358	10075	10425	12801	17292	12702	7364	6656	20387	11323	10925	4898	9233	11613	9780	6632	17931	7467	4725	12989	14616	12116	13498	11954	12539
206.128	0.96	7495	4274	2192	3141	3631	9603	8466	11427	8431	10541	10093	29747	18501	16738	23290	22285	19256	13866	10114	19990	19968	18826	10237	16487	21613	17113	13718	37102	13592	8607	26198	24658	25037	23946	24494	23241
206.873	2.24	55762	50463	63130	56841	36714	33831	39294	33260	39020	48813	58855	53989	71838	49919	58988	57775	63946	45143	64956	33114	61052	58893	55374	80670	55239	39961	41074	36676	50102	50876	50846	48640	49670	51850	50764	51149
206.894	0.89	153000	165000	175000	165000	173000	140000	134000	137000	162000	170000	145000	140000	136000	142000	134000	147000	139000	144000	150000	133000	120000	143000	163000	153000	138000	115000	143000	141000	123000	152000	129000	128000	132000	136000	132000	139000
207.013	0.91	18523	24060	15942	16215	18654	20450	26870	21233	15668	19568	20578	13628	21633	26294	18005	14648	18222	17100	24587	27297	17409	13458	22948	19660	18479	23142	20850	16374	18002	17620	17694	17881	17157	20386	21828	19674
207.022	1.29	5221	6689	3924	8386	7481	3897	1414	5851	6399	7302	2629	2516	2418	2732	2807	3273	2251	4135	1743	5178	4015	2013	3218	6570	2759	1815	3006	2864	3121	2705	3642	3686	3662	4097	4049	3953
207.103	2.74	6828	5863	5325	6363	9912	6840	6261	6742	7517	6582	5766	7987	6480	8450	6434	8451	6034	5338	7475	8417	8519	6914	7237	7624	6927	7100	7633	9608	8484	7785	6624	7053	6852	8197	7867	7464
207.109	2.47	34664	48299	18002	10205	47058	48705	12661	19191	42756	28805	52104	34521	36754	36174	35663	27554	29023	27554	18653	120000	39493	31125	25894	32486	10565	49530	40684	41151	24177	32158	32190	33177	34266	33367	37512	37501
208.111	2.47	4300	5784	3458	2355	6838	6808	2071	2847	6069	5207	6297	4154	4815	4639	4390	3331	3689	3591	2986	13824	5065	4376	3098	4294	1609	5995	4734	5129	3618	4011	4510	4678	4343	4412	4838	4549
208.87	2.27	18890	17192	24456	21040	9222	8744	13054	8514	10197	16056	23443	19596	31474	16769	22715	22055	25392	14048	27783	8726	26750	24381	21988	38495	21247	13588	14933	11079	18458	18835	22188	19007	20483	21468	21261	20165
208.888	0.89	97002	114000	111000	113000	117000	88097	90807	92333	105000	113000	95278	95704	87651	91356	87690	97336	93668	91080	96068	88093	75728	95146	106000	103000	90540	76602	98071	91298	82349	98211	81087	85211	84478	86769	88989	87224
209.093	1.92	37362	25249	26782	22583	27281	30368	20597	27593	24462	29057	25457	29582	27061	33314	28819	29282	27171	22628	35266	44158	40413	29751	25227	42472	27871	32800	22756	28606	31529	30373	28229	28587	29755	29845	31143	30473
209.154	10.01	10444	11120	11500	9157	14852	12886	11722	14068	11156	11421	14023	13549	12284	16867	13273	12478	15936	13031	12882	13260	20060	17948	15272	14012	26938	19548	17916	18874	26945	17961	15085	22582	18638	18131	19243	18314
210.048	2.01	439000	606000	498000	510000	590000	433000	500000	410000	417000	495000	582000	646000	619000	736000	540000	692000	578000	534000	706000	572000	535000	460000	552000	652000	430000	516000	421000	471000	458000	460000	472000	454000	461000	478000	458000	475000
210.053	2.72	5775	5453	5222	7581	9722	7319	5971	6336	6837	7593	6096	10093	7035	9473	6909	9442	7028	5956	8848	7548	8123	6045	6895	7422	6450	6312	6834	9052	7724	6729	5958	6308	5552	6060	6464	6104
210.869	2.21	17270	15521	19375	17667	10732	10484	11950	10179	11935	14428	18784	16979	22359	15946	18171	18625	20864	13619	20079	10170	19179	17810	17052	24529	17078	12649	13020	11180	15704	16440	15825	15310	15459	16216	15531	16277
210.887	0.88	14375	15169	16657	14738	12979	12445	11228	11221	13822	16576	13268	12437	13072	10673	10331	12542	12344	14678	11126	11643	9925	12725	14027	12677	11423	11639	12218	11127	10653	14006	10870	12436	12860	12620	12475	13546
211.033	4.7	2621	2633	2020	1758	2248	1626	1604	1876	1976	2384	3616	4320	4112	7932	3458	4878	3707	2918	4010	9106	7125	5998	3284	9277	2300	6024	2179	4235	3808	1709	3915	4439	4153	4559	4757	4457
211.051	1.98	47441	65332	53644	52735	63050	46468	51500	42788	43704	50155	63536	66565	64561	76804	58784	74318	60629	55032	76080	61779	56385	47747	58202	68068	46164	54388	45512	49380	48796	49134	49275	48246	47663	49653	48894	50811
211.107	1.8	74775	98258	71878	71919	74317	74668	59448	62568	80292	78450	55623	85352	77957	117000	95839	94763	99795	76201	79123	116000	58720	55372	66588	77355	40815	67034	51720	62971	52040	50396	44791	44342	48730	53183	54787	56061
211.139	0.87	5754	6643	4066	4590	2242	3342	3002	2943	4434	3021	8213	13187	9428	9769	9658	11197	11786	9245	10925	18210	11554	9399	9556	12293	8019	11466	8386	8253	6474	4563	7462	8686	7268	8666	6115	9179
211.166	8.05	53750	46651	51927	40341	53416	53068	84412	77421	48278	72687	59404	53561	42039	55761	56355	59249	72669	56937	46032	52270	93664	42823	53097	66680	63714	66742	74650	50021	63778	68124	89894	99242	92830	93508	96876	98555
211.168	16.28	6283	2232	5260	4145	5061	5041	6061	11085	7009	3994	8277	7083	4144	4329	9726	9780	9063	9513	6624	6843	6211	7033	8534	10789	8740	9865	15384	9029	9482	14476	22891	22316	22523	21950	15936	21884
212.1	0.95	109000	10882	7588	12287	9443	11410	8215	13554	9353	10912	20916	15528	16643	25071	21035	20532	24310	11632	18620	17271	11776	12812	8752	23244	12356	19223	11127	9141	12152	10560	16134	16513	18726	17947	17554	17039
212.11	1.78	12285	14564	9785	9594	10019	9957	7705	8906	10908	11979	7607	10782	9730	15413	11998	12523	13113	9534	10119	16164	8701	7365	8966	10239	5915	9374	6686	8233	7111	6929	6509	6380	6908	7629	7530	7795
212.118	4.45	1807	1184	2452	1521	2366	1757	2085	2302	1443	1330	2647	4253	2323	1896	1650	2878	2438	3071	1965	3065	1383	1499	1580	1861	1995	1460	1852	1421	1613	1649	76598	77364	82253	82264	85685	87349
212.172	8.04	7325	6777	6925	5540	7825	7644	11936	11122	6700	9694	8233	7858	5683	8183	8640	8228	10135	7852	6798	7316	13370	6378	7278	9593	9465	10194	10092	7279	9478	10310	13022	14431	13699	13265	13876	14228
212.976	0.98	7114	5870	2573	10305	9333	7248	6057	4452	13914	3528	4144	5383	3863	17017	3140	13215	6633	3679	8323	19516	7044	7786	6252	10897	9613	6906	6235	13403	7624	5144	10268	8248	7279	9534	8553	7619
213.057	1.22	16252	11495	11229	10622	11182	13109	11261	14203	14927	17215	12698	17508	14126	33199	16777	16279	19966	10489	16037	44459	21836	13867	9245	19367	14060	19293	12324	15124	17416	11342	17826	16966	17478	18784	18713	17726
213.072	3.62	304	253	435	212	479	330	262	285	239	405	544	247	289	197	297	305	225	324	295	775	316	436	459	426	468	326	331	271	580	415	688	839	802	797	919	809
213.101	3.53	4273	7170	2868	4304	3408	2863	3311	2704	2411	2149	8190	1573	1886	4469	3086	4740	3976	5419	3864	10184	2290	3543	4335	1937	2374	2016	3853	1845	3021	2187	16939	17982	20655	23689	26237	27723
214.006	0.92	15003	24056	20650	28268	27253	30805	18145	17558	30960	16121	9020	17995	13762	56971	9127	21486	18353	13531	13712	68050	14481	17000	27833	17469	21022	20924	24657	28460	25169	27319	21849	21489	21323	22890	24458	24829
214.054	0.87	9263	9880	9576	11173	7057	3438	10227	6328	6176	14947	18909	18935	16896	20250	22769	26757	30337	11473	18606	27456	19228	19499	12562	18681	12998	12757	9015	12183	12873	12141	13537	12198	13723	15405	13594	13596
214.062	4.37	16861	18082	18224	16552	17735	16995	16709	16894	18781	17707	16321	16308	15670	17572	15621	16782	17161	17010	17127	15760	16559	16617	19434	20820	16766	17071	17194	18168	19169	19684	16227	15807	16230	16937	17741	17168
214.178	7.59	8964	9563	9038	5853	7686	11960	24079	16420	7823	21042	9309	9157	5189	8413	10297	11838	9032	8790	6042	7896	26922	5647	7463	11371	9945	13423	14124	8227	10483	10625	17938	19372	18553	18677	19806	20059
215.014	0.97	4218	10374	7376	4099	7769	13602	5000	9978	12989	8631	1734	1834	1478	23198	2013	2178	1717	1843	2275	9163	5619	1607	1092	2290	877	1356	3656	4201	1231	5590	2166	3248	2644	3426	2444	2429
215.016	1.22	6442	13634	10845	4616	11048	15215	6286	9600	15398	12364	2071	1696	1662	39813	2997	2137	813	2083	2181	9385	9334	2031	1755	2887	1478	1511	5044	5368	2114	7336	3635	4414	3195	4204	3415	3282
216.063	4.09	44971	39540	18348	15014	11694	5287	5533	8959	9452	12173	28910	8902	22597	43408	10352	55054	29121	13303	32944	103000	28945	19824	9839	26695	17318	10589	16050	10460	15958	19791	17624	18688	18155	18963	19409	20040
216.195	6.99	3376	3395	4788	2529	3658	4254	9068	7068	3765	7425	6549	4941	3172	3873	4719	6185	7766	5769	5046	6114	10529	4002	5615	9737	10148	9952	11751	5449	6189	8205	9741	9940	9712	9716	10210	10433
216.922	0.87	399000	419000	423000	443000	424000	380000	366000	367000	416000	421000	349000	358000	357000	352000	363000	382000	361000	373000	364000	354000	323000	380000	385000	366000	377000	323000	375000	356000	347000	403000	315000	324000	343000	361000	359000	369000
216.923	1.12	60821	77665	85494	82962	64046	66225	73782	83523	65282	79544	53457	53753	71042	42954	65946	41039	53330	77322	42520	46818	28522	42711	71667	43366	48010	40416	56119	48051	45281	66405	44828	39399	41616	43618	38705	43144
217.13	0.97	21756	11192	10034	4651	7688	6628	7035	5777	4297	7242	6587	11358	12777	14753	13528	13370	13063	8557	12555	42520	12932	7728	9118	7673	8231	6615	7767	11901	8587	5422	9105	10256	10182	10658	10564	7461
217.928	0.87	8951	7686	10090	9198	10099	7590	8410	5950	7791	9861	6568	5859	6537	6538	7825	9597	7288	8826	7551	6751	7539	8967	9429	7153	7949	6596	8481	7794	6768	8067	7758	7580	7973	7456	7054	8142
217.986	1.36	25560	31474	25630	22267	19977	32746	9357	28681	37248	27768	1580	1745	2580	5258	910	2887	1087	8350	3319	17259	4553	2845	12925	4266	4813	3296	9688	12497	4459	11305	11884	10653	13788	11489	15626	14745
218.074	4.23	3339	1974	3246	4123	4698	5490	3037	3063	2504	3545	2667	2467	2108	2528	1458	1192	2466	2800	1816	3426	2386	2183	3966	2111	2972	3466	2751	1987	5754	4148	3032	2442	2719	2647	3232	2578
218.077	4.47	2486	1786	2630	3020	4587	4722	2445	2599	2390	1909	3023	2695	2060	3399	1605	1612	2365	2080	1764	4301	2304	2214	2649	2552	2640	3558	2748	2203	4668	3873	2507	2652	2955	2649	3198	2884
218.137	1.52	51993	130000	29540	40855	56420	40833	49988	54163	61564	77943	299000	400000	277000	648000	385000	810000	479000	120000	364000	612000	270000	212000	128000	250000	204000	387000	190000	328000	231000	110000	281000	273000	269000	279000	274000	264000
218.139	1.02	14070	33897	10174	14964	16034	11140	12213	15569	15192	20175	65709	79679	65258	126000	79769	150000	93182	28751	69794	107000	58773	45553	29422	47014	47591	77433	44760	73036	55113	27173	59757	58905	61565	60927	58095	59199
218.211	6.12	34241	41950	55324	36499	67368	45997	43435	38233	58709	67698	63613	61406	36315	44101	39373	78749	69840	41137	47399	47972	38654	30972	47571	52629	42621	46289	42228	44707	41717	48482	56823	59301	56007	58403	57917	59524
218.919	0.87	134000	138000	142000	147000	141000	124000	119000	120000	136000	138000	118000	123000	114000	114000	121000	127000	116000	126000	120000	117000	106000	126000	127000	122000	121000	107000	122000	119000	111000	129000	104000	108000	116000	121000	120000	121000
218.969	2.88	13587	9206	13900	7354	16728	12837	12845	5826	6318	12462	33276	17295	63249	25428	16342	3228	3646	9014	9497	22673	29654	10490	11617	41894	14331	20189	8517	8006	17504	14654	19845	19741	20420	20532	20803	21960
219.025	0.91	127000	165000	111000	104000	112000	97040	137000	112000	111000	120000	168000	147000	174000	141000	141000	129000	150000	151000	178000	86621	176000	116000	124000	129000	119000	149000	130000	135000	136000	118000	118000	124000	128000	133000	133000	135000
219.082	0.87	91074	109000	93743	94587	102000	69523	97402	81172	67426	96409	106000	84614	95819	85079	103000	69767	72875	92855	125000	49253	98709	72831	105000	81264	89146	68815	79864	64554	99209	103000	81224	81156	87238	91890	90517	93702
219.142	1.51	6486	15054	3833	4795	5811	4576	6390	6552	7351	9174	35715	45937	32839	76397	45030	95973	55793	14699	43201	71805	31428	24649	15421	28072	24347	45629	22206	38252	26366	13484	33084	32285	31741	32855	31017	31175
219.167	0.93	1315	19456	3700	2623	2037	178	988	3335	1032	1745	172	232	7489	544	291	1220	204	1527	4952	6495	7973	1322	868	231	527	235	3257	246	1618	964	2252	2051	3243	2392	2594	2426
220.034	5.64	6550	6079	6984	3461	6671	4933	3125	3396	3893	3000	4153	7378	2951	14863	2239	20084	7862	4231	7275	26146	4337	3563	1827	4879	1717	3577	7340	2424	2445	2452	4561	4908	4610	4715	5098	4837
220.062	0.93	45394	44019	53764	40923	47409	47396	39125	44895	30641	48066	43573	29272	38640	35161	32306	40713	32937	32715	38683	40525	39791	31136	37274	40382	31300	42093	38493	35377	42454	40129	35596	36520	38673	37187	42341	36822
220.116	2.22	61114	97350	95234	101000	99985	98088	73170	63175	89860	68116	68832	63447	84678	114000	70172	88425	67012	56200	88779	202000	95108	79593	93696	95953	62040	127000	70211	77597	79866	63785	79058	75866	81055	82071	84206	83371
221.017	0.87	54090	86182	81243	91563	87379	46388	51027	52559	69744	76749	61492	39894	48173	35103	34225	45841	42138	49673	45918	27477	31648	38251	62193	49942	24438	30672	50568	33779	27449	48984	22659	24537	28168	30347	31417	31244
221.12	2.21	7612	10939	10917	11688	11518	11116	9197	8412	10132	7703	8847	8305	10366	13560	8640	10937	8306	7071	11087	22348	12097	10484	11006	11526	8967	15487	9725	10126	10750	8882	10032	10363	10452	11218	11044	10940
221.15	9.77	7218	8270	7656	6474	7059	6623	10166	7231	5968	7620	10870	13944	10609	17562	14065	10046	15457	14406	15048	12728	15043	10545	6808	9478	15594	12558	13801	12295	19000	10620	9444	12963	13037	11702	13016	12061
221.173	16.27	9113	4422	8516	6364	7220	7403	8916	16713	12242	6305	13509	7780	6629	7088	16125	15496	12288	13075	10788	11113	7516	8310	14251	23718	8966	9806	17674	14713	12753	14582	27175	17197	30073	24594	11774	31579
221.185	0.94	2658	2585	2457	5895	3507	2695	2503	2626	2451	2919	1376	2821	2296	807	1570	1321	1331	2148	3894	852	3154	1434	3253	1088	1869	4001	3462	3573	2857	3353	3268	2114	2074	2082	2190	2365
222.027	2.85	39701	41429	41605	39027	41640	39648	38950	39534	44860	39653	43337	39586	45388	43871	39176	42503	43559	42334	40588	41411	37498	38302	49191	52086	38843	40688	41300	42499	45005	46299	37978	37050	39358	39951	41471	37020
222.056	6.31	2286	3796	9421	13227	37542	26823	2543	3013	33931	7709	6929	542	895	1763	350	5769	8986	2346	6718	3120	1223	1333	1209	2998	750	1769	1743	4038	11111	2160	4101	3832	3875	4067	3942	4157
222.864	0.88	24604	29483	24764	21063	21501	24831	19267	18814	19267	25165	27310	23610	19582	27833	23710	24855	24794	19937	24214	33727	27715	19520	21590	26209	17898	25094	19356	19347	18228	20422	20664	19510	20687	19927	19480	19590
222.879	1.15	39957	54039	48307	40027	56236	60428	68004	41364	44780	64844	82806	58047	48183	64830	74349	85814	80849	40640	81616	110000	69397	70725	41962	74016	59050	82256	62055	50211	38584	56714	53848	55582	57225	57633	56944	58318
224.027	3.55	11087	10262	13691	18356	10051	16635	11319	6963	14189	13026	6994	5204	9040	14998	2376	4059	7777	4269	8452	20946	26286	22711	4170	5456	2103	10246	8747	8134	5111	4000	7125	7425	7741	7525	7637	7483
224.028	2.84	12177	13238	14772	13041	12458	13074	13456	14300	13619	13874	14218	13820	14512	14105	13192	14160	13970	13508	12817	12759	12987	11421	16800	18516	13177	14680	13866	13414	13511	14596	12767	12483	13787	13438	13313	13291
224.863	0.89	14862	14119	14364	10933	11684	12348	13878	11392	12330	14113	15656	14370	13655	15262	14178	10874	13792	12986	14531	15727	18903	10373	10415	13851	10440	12758	11514	12177	11444	11845	10710	12207	12002	12933	11821	12256
225.03	0.93	39868	68360	43347	47394	47192	26255	44742	39022	38464	44689	59387	65980	68553	38244	54467	66287	45599	58921	66509	22684	50642	41427	41478	43263	44329	39661	55592	49550	44258	49316	42273	41583	43531	44430	43480	47944
225.148	8.19	22816	21668	22293	22096	29393	22895	22988	27652	21993	20056	25654	26340	24867	29606	25254	24094	31008	25374	24033	26012	26351	25918	24886	24849	33346	27606	26014	27083	34605	26412	24197	31132	24113	24130	24434	24842
226.043	1.19	133000	175000	193000	140000	164000	161000	162000	164000	154000	176000	119000	164000	146000	208000	142000	158000	118000	149000	193000	190000	120000	97116	137000	141000	115000	126000	115000	127000	131000	132000	126000	132000	129000	132000	131000	130000
226.045	1.04	47049	60491	60296	54873	59690	61416	60067	58152	53120	61283	38920	56625	53090	77943	54015	58138	40085	51198	60730	66312	47203	38691	45771	47102	43645	45996	41513	47362	47069	49363	47998	46674	49642	49454	49112	48374
226.179	15.89	12740	3857	10678	7673	10965	5645	5311	19950	18323	4572	17917	12575	9988	10471	24345	23050	21444	29544	19898	13325	10404	17476	23577	25264	17124	20374	35470	20660	20181	34884	51709	49186	51720	52015	43288	51256
226.181	7.49	58694	48385	52440	45121	64233	51961	59975	77469	54361	56518	65546	59400	54728	65618	64615	69704	79311	70424	63227	58174	64569	55702	65197	71113	74812	69891	72492	61209	76829	72802	78299	96206	84597	83562	90231	91070
226.181	16.27	12591	5706	11391	6465	9197	9127	11362	21070	14111	8024	17680	12084	9169	10324	17721	18448	17037	21053	13374	13494	13146	13283	17426	21252	16808	17805	27078	16709	17603	25536	39954	36279	40207	40009	29973	40581
226.948	19.59	47029	55379	42547	53704	40580	55733	35136	113000	60053	54179	45499	27051	32959	30084	37264	50453	51827	38307	47202	111000	74747	24499	45213	28493	26532	804	11325	103000	17461	23056	25241	17250	11793	20883	64056	27837
226.949	12.32	12458	12642	10068	10597	11405	13079	11729	12354	12116	10849	12788	14357	11175	13746	12580	14499	12415	13246	12820	11587	20964	19347	14209	12953	21975	19199	17593	16536	22665	18611	16684	22528	19873	17769	20113	18656
226.95	10.25	26327	22892	24529	22310	24873	27030	24343	26682	22632	21717	27179	26330	24255	25522	26582	25123	26630	24853	26652	27042	44289	44978	29905	30748	49494	42707	42193	42919	52170	44451	35108	46132	42278	39268	47122	44609
226.95	18.56	42624	40047	42595	38782	43466	40451	40683	42225	39683	38148	34225	42764	44502	52840	50727	55797	49916	47227	53630	48538	40323	49047	48899	49142	33362	31394	14438	40044	37448	38981	32822	31424	34415	32256	26686	40337
226.95	8.37	103000	92678	91477	95107	92558	96523	94464	99955	97438	83523	99726	98468	105000	103000	102000	96100	104000	106000	102000	100000	189000	164000	117000	114000	200000	168000	168000	173000	211000	170000	143000	185000	163000	151000	189000	168000
226.95	10.26	13895	10948	12816	12143	12721	12123	12502	13510	11043	11708	13709	13299	12351	12818	13492	13339	12394	12208	12782	13484	23098	21433	14971	15652	24872	21967	20737	22484	25720	22773	17769	22001	21173	20503	24585	23873
226.95	17.02	62105	68105	66076	66464	69874	75939	70576	68217	67836	66374	54738	73430	63765	84883	78311	77872	81055	71906	78205	64664	71363	87971	75531	69623	66615	79611	17348	68324	83431	78923	57848	54080	65337	58479	60616	64097
226.95	1.04	36798	44172	49692	52606	34497	38541	45797	50012	36670	47061	30684	31904	41366	26113	41473	24430	30126	44288	23883	29973	15289	21394	37359	24723	26955	22218	27632	25420	24029	34236	26114	21072	23658	22997	19872	22381
226.95	1.51	104000	91074	110000	120000	96821	106000	150000	118000	93979	106000	136000	148000	156000	105000	165000	122000	142000	152000	126000	84947	96075	125000	116000	101000	121000	115000	113000	108000	120000	109000	111000	103000	102000	109000	99594	100000
226.95	1.66	186000	178000	203000	216000	183000	194000	222000	210000	187000	199000	198000	214000	225000	187000	225000	194000	204000	226000	209000	177000	154000	183000	181000	165000	182000	166000	174000	172000	175000	172000	174000	166000	164000	177000	164000	164000
226.95	4.65	46949	41738	39984	44142	46548	38368	45344	47672	44626	32488	41778	45006	43001	42258	45608	39691	42217	44922	41561	44149	35373	60096	49782	54549	60495	54953	57066	60815	56950	57833	53338	54387	54421	54791	53632	55721
226.95	9.98	74755	64401	64355	61402	73196	79453	76738	76356	62539	62053	75906	79312	67308	79416	79622	72081	70660	71020	75119	81003	115000	105000	82123	75640	142000	109000	111000	127000	149000	115000	95520	120000	109000	109000	138000	121000
226.95	11.03	18761	15305	17322	18091	19121	17572	18420	16045	16287	13550	17138	20215	17829	15277	14417	16408	15627	16501	17378	17878	35555	30294	18847	19491	34753	31372	29758	23399	26262	25397	17323	26886	21493	31153	28412	22855
226.95	2.58	265000	274000	262000	271000	297000	316000	316000	312000	305000	287000	262000	278000	269000	289000	270000	265000	263000	303000	277000	317000	209000	212000	254000	206000	215000	256000	273000	269000	229000	234000	255000	230000	245000	260000	236000	242000
226.951	10.62	58596	55703	54075	55327	61877	62123	67112	63373	58674	52535	67793	65186	66204	62929	71443	54366	63509	68740	67086	68954	103000	91050	72185	65655	118000	107000	98677	102000	125000	103000	81658	103000	88487	90270	98862	91192
226.951	12.84	74523	72655	75626	77975	69928	75660	74893	78914	67727	71404	81570	78973	76349	75883	81654	78676	77518	80440	77098	82091	122000	98111	82739	74273	124000	120000	117000	132000	146000	118000	88734	110000	110000	111000	107000	114000
226.951	12.9	11469	9242	11220	12159	12064	11575	10750	9971	10193	10070	11717	11667	11182	11200	12861	11878	9369	11479	10176	10371	17910	13791	11973	12304	17079	16970	18700	20570	19631	15527	14289	19248	16373	16412	18286	17258
226.951	18.27	71491	121000	103000	80385	105000	79564	85604	79493	88145	71186	30338	91140	72795	246000	93548	105000	90834	141000	112000	90443	70436	217000	142000	78094	57308	58531	6653	80272	83739	68240	52568	58568	54500	57280	114000	56517
226.951	18.31	178000	187000	195000	172000	192000	182000	184000	191000	174000	168000	114000	187000	163000	304000	220000	231000	204000	218000	229000	169000	150000	286000	220000	182000	128000	146000	17219	140000	165000	153000	123000	112000	132000	115000	137000	148000
226.951	19.35	61090	96003	121000	108000	84203	94868	82858	145000	183000	117000	104000	45893	58892	73918	181000	115000	63911	96544	77208	104000	65813	55726	209000	115000	34099	21440	45854	193000	139000	59313	45890	28823	47753	75563	41012	65952
226.952	19.75	638000	677000	665000	674000	657000	721000	637000	805000	737000	699000	727000	648000	652000	697000	765000	749000	742000	734000	753000	891000	753000	590000	743000	678000	550000	377000	496000	848000	638000	568000	608000	551000	547000	581000	719000	649000
226.952	9.68	17586	13726	14657	13164	15252	16590	15828	16447	14288	13022	17570	15605	18150	16069	18749	15856	17171	16724	17587	16381	26745	28009	18144	20190	35873	25243	25920	29034	35315	31231	24118	29476	27200	25774	30906	25720
226.952	0.85	598000	583000	601000	631000	577000	579000	600000	608000	614000	573000	533000	581000	559000	492000	585000	562000	553000	605000	534000	534000	519000	591000	536000	520000	587000	538000	540000	575000	571000	564000	506000	495000	555000	578000	573000	595000
226.952	3.71	182000	180000	180000	171000	175000	178000	176000	183000	167000	170000	177000	180000	180000	173000	176000	176000	170000	175000	174000	167000	186000	188000	191000	184000	182000	188000	189000	183000	186000	189000	183000	178000	186000	190000	192000	191000
226.952	3	246000	245000	240000	247000	235000	247000	245000	257000	241000	238000	235000	243000	242000	238000	244000	234000	237000	241000	244000	237000	220000	229000	236000	229000	216000	220000	232000	229000	221000	222000	229000	214000	230000	234000	224000	228000
226.952	9.24	60058	56707	56712	54411	58882	64273	58125	60837	58540	53560	66574	62770	62935	61553	60647	60350	63561	64402	61375	62936	107000	102000	75983	76695	124000	102000	98806	104000	134000	103000	88271	103000	96679	96071	112000	103000
226.952	11.03	11439	9867	12411	11074	10743	10457	10874	9814	10799	10073	11853	12394	11021	10191	12257	10837	12328	12158	12568	13514	20022	17276	13437	14629	21342	18654	17715	19665	24950	19866	16065	21145	18894	18413	21122	18371
226.952	17.21	117000	115000	118000	116000	115000	120000	115000	122000	118000	116000	116000	122000	121000	127000	123000	127000	126000	126000	129000	124000	129000	139000	125000	120000	127000	123000	74856	130000	145000	134000	111000	102000	126000	118000	125000	132000
226.952	2.1	181000	179000	183000	198000	170000	183000	195000	185000	187000	186000	182000	177000	193000	180000	189000	170000	185000	198000	189000	177000	138000	152000	162000	151000	158000	141000	157000	154000	155000	148000	154000	146000	151000	161000	143000	154000
226.952	2.8	82373	78432	78526	82469	78613	78298	75614	81333	82385	73421	79515	73011	76124	73868	79745	76570	81677	76343	69067	74135	64964	69398	72989	68538	75711	71011	70526	69353	67107	73787	65654	72080	69493	70016	62419	68477
226.952	3.39	199000	190000	197000	196000	194000	201000	198000	199000	194000	192000	197000	196000	196000	191000	193000	179000	198000	195000	192000	177000	184000	200000	202000	193000	196000	205000	203000	197000	199000	201000	198000	191000	195000	203000	198000	195000
226.952	4.17	223000	258000	265000	273000	300000	290000	277000	287000	273000	264000	253000	282000	259000	250000	264000	254000	266000	264000	254000	237000	269000	319000	320000	285000	325000	310000	321000	334000	315000	313000	302000	299000	303000	314000	307000	306000
226.952	8.02	38120	36611	35580	35198	39868	39966	38148	39129	37626	30918	39007	40761	39154	38889	39352	36372	36587	40625	38217	38392	67869	64583	46643	45749	74993	71994	65606	65414	84967	66761	54464	69186	64638	60644	74519	69081
226.952	10.24	51095	47208	47808	46178	52632	53404	50161	51208	48719	45990	55343	54457	51522	52924	53905	49762	55637	50427	52340	54901	89454	89998	60971	60541	100000	88367	84695	90433	110000	87138	68437	90181	82535	76150	95192	86003
226.952	14.61	53693	54311	53157	56382	55890	58600	54790	57541	58289	52643	64671	64191	62225	64922	63801	59965	64576	62200	65518	61410	87334	85011	67129	66373	100000	88465	86253	87244	108000	89915	77568	91465	83739	81868	93213	83849
226.952	15.08	65302	69310	68431	66058	66834	73974	68881	74219	74540	67326	79327	77196	75235	79546	81750	77161	76065	80018	77809	77102	108000	99943	78647	80833	115000	103000	102000	105000	127000	110000	92388	105000	99086	97755	110000	102000
226.952	15.36	85938	79341	82474	91518	91473	101000	89018	95537	90466	87395	111000	113000	100000	110000	115000	102000	116000	95091	110000	104000	131000	128000	98894	105000	148000	141000	125000	142000	168000	126000	113000	119000	123000	122000	124000	128000
226.954	16.69	28179	41738	39798	35484	35441	35002	35012	33489	30973	31010	26099	42235	31844	58482	34601	40943	36000	44658	39563	37348	37313	61731	48770	38546	39937	42441	14524	40270	49705	43760	28451	30865	38624	38558	31721	35856
226.96	10.65	9676	10355	10256	8262	9108	9631	10105	6978	6037	8043	6869	6476	6228	8010	8553	8259	8898	7928	7999	11251	14189	12932	13428	15685	17501	13059	12949	15393	16199	12575	11307	17556	11666	10863	15090	11975
227.026	2.7	11957	13084	9331	7481	9154	10461	7219	10506	10990	11428	9558	12304	10731	31458	10643	14647	10544	9972	15425	50151	10156	10397	9350	17528	6845	11438	8078	8364	8792	6826	10140	10619	11085	12067	11677	11550
227.045	1.19	14572	18725	21810	16046	18141	17541	17034	17969	16644	19192	13018	17233	15172	22979	16121	17680	13131	15474	20205	20759	14119	11115	15102	15427	13255	14312	12652	15316	14194	14811	14612	15909	15269	15232	14177	14561
227.079	2.71	298000	303000	290000	391000	546000	379000	320000	319000	400000	348000	296000	558000	363000	477000	351000	501000	352000	264000	476000	423000	399000	301000	360000	360000	341000	295000	370000	476000	392000	328000	296000	313000	304000	335000	334000	334000
227.183	7.49	11114	8913	9977	8520	12206	9829	11000	13983	10155	10113	12216	11071	10353	12560	12156	12701	14846	13258	11983	11324	11480	10433	12495	13331	13393	12961	13019	11504	14513	13478	14486	17125	15410	15444	15632	16631
227.954	0.84	20982	20056	20603	23278	19519	20267	19576	21177	21073	20429	19154	20415	19548	18332	20162	19574	20634	21053	18711	17809	19043	20316	18013	23444	20491	18706	18532	19830	19992	17748	17048	17017	28801	19230	20448	20676
228.083	2.71	39840	39832	38092	50999	72246	49582	40640	42798	51676	45904	39265	69822	46303	60328	46431	65056	46705	34799	59808	55535	53107	39001	49520	46468	42997	37752	46741	63009	52140	43291	38705	41824	40276	43427	44719	42604
228.096	0.99	13550	13042	12658	12137	11173	10554	10721	9130	11768	8650	12428	16775	20064	15932	12746	19870	14814	11917	21243	12555	14499	8442	15993	14792	9134	11626	11989	11265	11754	7922	10837	11610	12117	11885	11036	13564
228.194	8.06	248000	225000	232000	183000	248000	250000	394000	357000	219000	331000	263000	240000	187000	258000	261000	266000	326000	252000	211000	239000	405000	186000	227000	297000	276000	301000	318000	218000	279000	302000	384000	422000	397000	411000	413000	431000
228.195	15.9	14766	6630	13640	9576	12602	7215	6806	20527	20141	6313	20919	15652	12060	12429	28538	25267	23144	32275	22000	15791	12017	19200	24031	28377	20953	22058	38200	21229	24421	37515	56996	53524	55803	51594	49439	53727
228.195	16.26	36600	19772	29791	19257	25143	25056	34546	58890	39990	22261	47495	32883	24845	28346	51281	51341	49093	54472	36452	35742	32867	37261	42949	61039	43546	52238	80464	47304	48053	68923	114000	108000	118000	114000	87668	118000
229.005	1.29	4551	7091	3907	8008	7619	3462	1719	4912	6325	6294	2533	2024	1701	2416	2490	3062	1897	3847	1555	5676	4016	2035	2162	5517	2567	2471	2495	2644	2389	2348	2842	3614	2909	2992	3221	2776
229.058	3.84	16153	61166	23093	18002	11700	8652	14892	7195	7455	16214	14544	4871	2337	6422	4057	11685	6981	22377	5862	5834	5289	7309	39096	4109	2871	2319	10067	3437	5403	6516	10695	12221	14179	15854	18085	18911
229.082	2.74	4127	4018	4205	4413	8865	5084	4599	5807	4973	5125	3952	6508	4522	5925	3834	6268	5023	3235	6814	4540	6394	3783	4514	5299	5406	4546	5565	6473	6227	4268	4284	5609	4850	4210	4707	4750
229.118	0.94	27283	23626	17263	22181	19102	27410	17151	20645	21932	18540	21415	30174	31195	39222	31848	36890	35910	27290	24862	37893	29971	25302	24744	28096	23175	33152	23681	30040	26525	20558	27426	28589	29736	27816	28226	27069
229.154	0.99	82690	71321	86736	60945	72330	79703	94948	74645	92073	156000	139000	119000	127000	274000	205000	166000	239000	107000	139000	331000	227000	172000	114000	176000	118000	142000	109000	168000	124000	113000	120000	125000	137000	136000	136000	139000
229.154	1.18	61498	60846	69568	47240	57871	66324	73233	58812	74079	130000	107000	99479	96403	246000	167000	150000	213000	83703	125000	438000	195000	141000	89296	154000	91468	127000	83268	134000	101000	91284	107000	108000	109000	115000	114000	113000
229.197	8.05	37817	33750	37464	28880	38314	37746	59417	56715	34051	49445	40608	36753	28336	39377	39459	41120	48872	39085	32784	35806	60822	28817	35587	46747	42475	44029	48724	33640	43299	46472	60017	66582	61663	62545	61836	64747
230.157	1	8589	6773	8848	5185	6938	8125	9888	8590	9150	17073	14667	13030	13608	33209	22580	16691	27180	12588	14139	37261	25880	17893	12615	19116	12467	17468	9908	19162	16558	11958	14182	14772	16119	16049	15548	15935
230.157	1.21	7614	8045	8717	5552	6455	8062	9783	7630	10069	17143	13929	13976	13016	32914	22061	21402	28746	11146	16427	60535	25721	19026	11822	20488	11998	17420	10820	17763	13727	12339	14544	15111	13787	15204	15659	14902
230.245	8.35	58992	71106	69285	53458	66157	59941	66273	57509	68314	78352	64750	67803	68782	68492	58196	66715	82583	64556	71880	66947	79160	72653	82665	91251	90524	84619	78074	73055	86121	89377	107000	118000	108000	115000	116000	117000
231.074	1.93	29832	22051	23169	18497	23518	24135	17049	22379	21147	24625	20240	24809	22448	29673	23785	24985	22268	19467	30402	38613	27844	20797	19909	31928	18872	22755	15546	18777	21933	20103	20201	20232	20190	20730	20797	20762
231.097	8.16	30504	14369	28781	16130	9819	14433	16900	9728	20530	22022	14328	14010	21687	9967	6422	23616	26855	19192	11537	5417	36337	24046	26262	23055	31432	22824	47314	20464	15466	22597	19951	24707	22151	20964	24301	20984
231.17	0.96	70285	8193	12291	14467	9493	13120	10777	11349	9115	11684	9753	16863	18051	22927	22171	15641	21412	10413	14008	39743	20220	9344	6721	14886	8627	12347	7775	10909	11012	7381	15409	16859	16304	16653	16813	16163
231.25	8.36	7867	9194	11203	7362	8741	8330	10464	8450	11791	11508	10928	10612	9833	10358	9072	10572	11434	8834	10980	10615	11546	11837	12254	13290	14679	12500	12539	11455	13949	13887	17001	17807	17025	19763	18417	18236
232.153	2.5	138000	322000	119000	145000	174000	150000	114000	187000	203000	234000	298000	454000	283000	981000	467000	825000	513000	251000	329000	1070000	327000	341000	196000	373000	217000	390000	251000	407000	191000	186000	315000	300000	309000	315000	313000	310000
232.153	2.61	60105	84821	50935	60868	78881	65056	46884	79977	92086	102000	85818	156000	99951	291000	164000	360000	161000	96182	85702	311000	115000	146000	83726	148000	83252	115000	95637	164000	55638	78527	111000	116000	112000	110000	105000	108000
232.894	0.88	50632	55857	44233	41132	39046	47728	46812	45191	43691	46264	45883	42005	47306	54307	43280	43418	42101	48160	46716	56656	60314	38675	40950	41104	36966	47069	37887	43320	40893	43131	38047	39391	42724	44036	43272	44566
232.985	4.27	45760	91333	69269	49664	37206	13448	24544	26106	23729	16417	169000	7614	33121	30735	7401	18023	67198	28896	104000	248000	54377	46769	27506	23291	73681	18740	110000	24788	95760	133000	44273	45107	46075	45685	46954	45476
233.091	1.8	10402	12478	10026	10554	10658	11542	8953	9226	11616	10654	8374	11476	10835	15753	14011	12414	13613	10973	11736	12505	10065	10278	11144	11868	8307	11115	9527	11837	9790	9357	8356	8549	8952	9466	9540	10031
233.091	4.31	6507	7063	9771	6335	6413	8980	5574	7882	6779	7497	5792	6373	6553	10642	6942	6918	9874	5857	8539	9832	7513	5955	5803	11623	5661	8187	5188	6055	7358	4843	6379	6602	6796	6685	6869	6509
233.113	8.13	7948	6210	7364	6762	5318	4699	8073	6884	7564	5068	4564	4809	7019	7320	4000	8116	5034	5548	3605	7480	11451	8358	11030	18963	10173	6305	12284	8304	7212	7712	7572	9214	8529	8385	9446	9235
233.156	2.5	18651	42223	16744	19259	23577	20590	15631	25776	27245	31849	39565	58288	37483	127000	61658	107000	66614	33577	44307	138000	43980	46513	25937	49575	28786	50781	33958	53909	25622	24790	41189	39587	41853	42595	40908	41920
233.982	1.21	24771	15971	15220	18287	17719	16760	12272	13319	20052	14294	22490	24082	21288	23483	18263	27764	17846	18326	29456	12257	36477	27446	19337	27237	22849	24434	23673	29732	24408	19216	26290	23361	30255	31075	32392	29840
234.05	6.54	15054	8879	14638	16860	21188	16958	5474	9943	9589	5528	6083	1214	8207	5274	705	6096	9044	12167	4866	3044	4187	3083	3479	3984	5424	2501	17476	5921	23207	23826	7316	8203	7439	7536	8542	8082
234.148	5.5	4365	5823	11619	5420	6066	6496	3731	6248	7322	6291	1719	2217	2777	4172	1493	11987	4186	2799	4378	6393	4848	3954	5459	6322	3372	4837	4025	4095	3855	9030	3910	3832	3814	4077	3840	4164
234.893	0.87	18673	21621	17254	14620	16011	19487	16958	16956	14962	17210	17785	16290	18727	18506	17080	15023	17857	17124	17632	19399	22607	15455	16417	15313	14868	14133	15005	15759	15165	15248	15222	15117	16858	16981	16887	16515
235.167	0.93	11904	11287	13763	24366	17949	18423	22105	20590	20623	22930	2231	3205	8317	1566	3625	1795	3450	11856	10199	201	3473	2852	13822	2488	14883	5729	10515	5375	13178	11078	6714	5793	6488	4952	5876	6801
235.168	9.96	8999	8320	8223	6591	12047	9184	8895	10844	7214	6275	11073	10204	8430	12827	9664	9297	10342	8142	10441	8612	20188	17641	13247	15178	29263	19088	17807	18966	31282	18038	12896	22680	15158	15828	18500	19718
236.162	7.58	24005	24286	23745	15086	21517	31280	61435	42143	20690	50319	24638	25360	16073	25658	28702	33108	25154	24153	17155	21091	71660	16932	20895	30025	28304	37767	37479	23807	32500	29506	48847	51854	50142	50918	51950	53433
236.996	0.97	3727	7169	6615	1973	6053	7817	3515	6066	9344	6380	1211	2467	1467	18264	3021	2046	969	1739	2211	7743	5926	1239	838	1833	1322	1365	3273	2977	1580	3670	2184	2293	2195	2068	1292	1662
236.999	1.2	5501	11626	10055	4732	10513	13424	7290	9510	12648	10814	2133	1824	2214	31199	2205	1883	1510	2143	2701	6572	7457	1737	1824	2663	1077	2241	4899	4302	2520	4676	3120	3483	3017	3635	2610	3210
237.067	0.82	4854	6903	5328	3702	5775	5696	3522	4919	4995	3900	6008	4219	3900	16837	3262	4023	3586	3215	6511	11087	4458	3715	5814	3389	3213	3753	4455	4397	2806	4074	1763	1729	1552	1779	1623	1447
237.147	7.77	2306	2618	3429	3329	2173	3291	2317	3384	3773	3615	2486	2271	2741	2675	2267	4777	4657	3527	3697	5116	3840	3297	5501	5988	3472	3159	3475	2311	2379	2646	3033	3020	3200	2980	3049	3126
237.164	7.56	4263	4287	4401	3522	4684	5367	8696	6540	3982	7823	4603	4496	3431	4590	4777	5499	4640	4666	3550	3832	10457	3547	4209	5376	5145	6237	6034	4619	5770	4972	7653	8489	7646	7840	8104	8248
238.044	4.1	52239	78962	33603	32275	26134	10082	11610	17194	17586	16859	62428	22445	42677	89568	21245	123000	67683	28336	61172	235000	46610	49856	27086	60905	43825	25465	41774	27589	40779	51118	41988	43411	43305	43899	46388	46262
238.178	6.99	11206	11433	15013	8036	12283	14553	29561	22795	12085	23916	19224	16241	10568	13104	16471	18724	24354	19655	16341	19932	33648	14132	20212	31134	34724	35144	41550	19371	23197	27453	33742	34680	33431	33655	36135	34295
239.046	4.1	6902	9453	4329	3962	3653	1816	1665	2334	2616	2414	7086	2764	5360	10748	2589	14486	8139	3711	7299	27490	5582	6102	3589	6971	5521	3325	5373	3713	5143	6560	5348	5480	5478	5474	5793	5656
239.078	7.73	7438	723	1020	2887	4899	4291	3605	2654	943	551	1433	41460	1235	1705	1929	1085	2770	1798	2032	1791	3878	1184	4063	1607	1876	5943	2112	2136	2091	1315	2836	2852	2838	2945	2880	3100
239.126	6.45	24754	4789	8535	5535	6265	6190	5852	4425	6066	5201	4814	5183	6454	4642	3273	7376	14279	5719	4461	3876	7274	5485	5063	5806	4927	5493	7105	5216	5159	3855	5279	5489	5693	5675	6118	6179
239.18	6.98	2372	2213	2526	1816	2829	2820	4478	4140	2538	4206	3337	3092	2124	2636	3214	3552	4250	3704	2951	3769	5264	2734	3824	5297	5608	5629	6242	3516	4423	4792	5391	5821	5460	5688	5726	5698
240.1	1.89	6099	9782	7566	5695	9515	6319	5880	6608	7089	9469	9719	16760	12364	16807	19358	23838	18019	11032	12575	15494	12557	13436	9432	14092	8150	11756	8794	15990	8974	8554	10366	10522	10463	11047	11049	10872
241.103	4.57	3451	1760	1489	1555	1963	1398	1344	2242	2786	1845	1409	952	1034	1333	959	1117	1275	1088	990	4680	1313	1108	1396	2173	1502	1122	1454	1344	1335	1179	2537	2897	2593	2219	2530	2672
241.154	0.97	16091	13723	10584	9901	10974	10952	15496	13001	16388	22342	12166	19475	14657	21069	17810	13021	23721	13885	14151	32454	27998	16773	16753	17628	14303	18793	13454	15509	16888	13900	16310	16732	17227	17777	17142	16774
241.154	1.27	18855	17048	16425	13804	14177	16907	18462	14669	16019	24463	17904	24207	21260	34370	26841	24547	32978	15964	24061	58065	37091	22902	18930	29427	18060	25419	15954	20935	21680	17753	21010	19759	21203	22596	21746	20819
242.099	2.22	55365	89412	86149	90525	93594	90571	67225	58681	85637	63425	62153	57063	76989	105000	62683	81236	60403	50012	80788	184000	96392	79571	89219	93481	61878	128000	68687	80062	80608	65005	76327	75631	79797	80100	87280	84467
242.925	0.85	41579	38496	32060	33325	29589	40761	41647	38183	33639	34157	35550	38757	39527	40247	37290	30151	35388	40946	36457	42764	49512	31306	29131	28126	32214	38307	29618	34643	36185	30660	31666	31904	36473	35106	35292	39147
242.936	1.29	1901	3115	1758	2599	3145	1409	2918	1614	2105	1659	2643	2199	2723	11856	2461	2548	2902	1846	2526	13776	3115	1738	2746	7401	1962	3031	2164	2423	1890	1948	3090	3276	2866	3295	3131	2902
243.106	2.21	6812	10498	10293	10455	11202	10390	8537	7490	9853	8324	7756	6702	9146	11930	7750	9964	7481	6580	9470	21175	11718	9335	10530	10641	7996	15286	8817	9409	9586	8243	9203	9216	9821	9748	10706	9732
243.134	9.74	9659	7030	8040	4000	8456	8913	13146	11224	5190	9900	10080	18728	17430	18693	19527	11455	19380	19597	15907	16578	20596	14464	8433	9889	23556	13142	12428	20307	27735	15072	15699	15202	18134	16690	19376	19443
243.135	11.13	29348	29275	29414	29635	36384	29861	31963	37349	29484	28802	31768	32002	31479	38380	32169	32057	38859	33389	32310	33420	36214	32469	29140	28946	42900	34014	34396	35047	43703	33396	31871	41865	31713	33216	32505	33007
244.01	2.86	609000	648000	655000	613000	631000	629000	621000	644000	666000	615000	620000	590000	555000	627000	578000	621000	630000	625000	615000	585000	546000	593000	708000	722000	558000	603000	601000	613000	627000	651000	574000	557000	551000	577000	579000	588000
244.077	0.94	18077	13337	14351	15836	10286	15532	10440	12065	15981	12246	17210	26090	21619	27721	27861	31693	36146	13463	24531	31736	28353	23022	13912	27695	20741	28731	10402	18675	20269	15103	21996	21217	21656	21892	21611	22633
244.103	2.23	891	1482	1225	1550	1729	1155	910	957	1345	997	980	810	1089	1693	1025	1470	925	642	1192	2832	1782	1210	1469	1450	1036	2047	964	1349	1090	993	1114	1151	1278	1090	1288	1523
244.153	3.24	3736	4934	3009	2473	4187	2839	3930	3113	3501	4875	10472	14781	7752	16219	10675	13724	14904	7691	10480	54431	8814	10718	5674	15245	5585	8262	4725	7017	5070	4646	8701	8198	8807	8850	9106	8840
244.19	16.26	22225	11058	18706	12141	15686	15231	22341	38835	25731	14259	31764	20882	15118	17513	32585	32762	29610	36315	22560	22558	20289	20940	28394	38753	28514	35649	51299	28364	29687	45467	77198	68952	76223	74978	53811	74641
244.19	15.89	6350	1663	5048	3383	4540	2886	2705	9085	9356	2101	8318	6452	3978	5094	12535	11209	9754	13074	8811	6567	3754	6709	10290	13398	7852	8830	15085	8945	8213	15438	23226	21179	21629	21750	15825	21870
244.191	7.49	18138	15078	16516	13613	19279	15321	18044	23558	15735	17539	19156	17533	16354	19607	19506	21110	24188	21140	18627	18022	17912	16157	18553	20570	20659	19422	21171	17623	22613	21029	23307	26893	24010	24329	25542	25967
245.016	2.84	62907	66813	66586	61889	62262	65841	60275	63912	67369	63644	60320	58068	59193	63360	57966	60629	64151	61515	60280	58799	54373	57879	69782	72093	55711	59938	59681	63034	62386	68804	57753	55259	55806	57206	58062	57997
245.078	8.38	16333	16131	14098	16120	20802	17047	16820	22391	15809	15912	19036	18699	19466	25560	20334	17490	22602	21648	18068	19810	20707	20447	17646	18397	29063	20265	20742	20746	29724	20533	15870	22206	18121	18135	18476	18286
245.16	0.95	41338	14873	9110	10655	10150	6323	8377	6986	7829	7960	11626	26970	23847	31676	27966	26342	25736	13144	17270	65022	30220	17008	14018	22309	16076	29753	13037	20390	17844	9424	19898	21178	21697	20315	21038	19246
245.16	1.22	60278	19296	15636	14617	15037	12886	15973	11804	11983	20022	18145	45264	31314	58796	42365	45979	49551	18128	27383	164000	55142	27876	19393	40441	20311	48113	20656	30992	24813	17151	29226	29560	30619	31860	31404	31201
246.007	2.85	196000	209000	215000	197000	203000	209000	201000	207000	217000	197000	198000	191000	185000	203000	189000	201000	204000	201000	194000	191000	176000	185000	233000	240000	184000	195000	196000	195000	204000	216000	180000	181000	177000	189000	185000	186000
246.159	1.23	8378	2864	2152	2172	2237	2231	2172	1765	1564	4117	3672	6903	4471	8805	6573	6794	6470	3290	3209	22813	7318	4157	2822	4797	2866	6291	2899	4789	3068	2943	4829	5219	5689	5740	5681	5297
246.17	3.59	118000	208000	117000	129000	189000	129000	107000	160000	156000	163000	419000	495000	280000	741000	697000	766000	704000	261000	391000	975000	328000	379000	192000	441000	202000	486000	254000	429000	212000	172000	294000	290000	304000	304000	311000	309000
246.17	3.7	28094	47286	22100	30459	52528	23048	21789	30594	42809	34132	149000	199000	91832	301000	164000	421000	234000	67999	102000	384000	138000	158000	75655	198000	107000	150000	86920	185000	87880	68516	105000	119000	112000	111000	107000	106000
246.245	7.71	101000	82533	136000	80496	98044	81282	88233	79851	89199	81392	178000	168000	102000	115000	123000	178000	219000	149000	142000	132000	107000	94183	159000	182000	127000	180000	127000	147000	157000	148000	146000	149000	148000	149000	156000	152000
247.01	2.84	18548	20786	21588	19072	19131	21428	18678	19677	21316	19963	19004	17460	18664	21413	17034	19109	21626	19249	20285	18487	17562	18212	22795	24102	17761	19581	19655	18070	21121	21590	19191	17730	17631	19181	17509	19241
247.016	1.17	32635	19856	23359	30212	26335	21936	18043	19731	31091	18459	32004	32891	30272	34723	27324	39285	31049	27622	38993	17051	29823	27982	20352	31972	27044	22705	23527	28271	27894	17091	29108	29636	29090	30694	28924	31044
247.019	1.05	8278	2471	2443	5037	4646	2636	1259	1884	6585	1846	5998	5343	3253	11780	3949	14512	4526	2393	11539	3381	8548	4499	1872	8380	5040	5838	3674	5509	4939	1496	5661	6502	6294	7275	5653	6110
247.127	1.84	6688	10396	9172	7588	9522	9648	8492	6979	8457	9992	7228	11428	8548	12329	10121	13783	11716	7966	9485	28940	12305	9676	9058	13548	9976	14610	8602	11145	11382	12348	10295	10363	10799	10968	11754	11524
247.172	3.58	16102	28171	16140	17784	25669	17855	15087	22040	21389	22116	57603	69276	39688	103000	95678	105000	97393	36463	54988	129000	44876	51454	26036	59534	27113	66006	33797	58052	28468	22730	40844	39784	41351	42016	42970	42137
247.174	3.71	3375	5457	2644	3451	5885	2505	2525	3427	5295	3800	16209	22929	10412	39023	19471	49387	28274	8256	11802	45410	15586	18372	8437	23586	13315	17690	10547	21965	10270	8160	12308	14209	12928	12564	11366	12066
247.245	7.71	15213	12269	19980	11865	14631	12338	13334	12404	13328	12196	27206	25688	15874	17745	18467	27173	33429	23148	21856	20155	16558	14041	24175	28593	19378	27091	19148	22845	24123	22634	21974	22247	22336	22860	24351	22741
248.072	4.59	175	1810	1931	963	1355	1531	611	7823	1228	364	363	251	216	617	202	364	421	258	623	378	128	138	124	242	724	260	731	255	842	2513	703	685	823	574	804	717
248.146	1.24	3380	3868	2183	2563	6200	15746	5710	13505	13931	12070	7610	13213	9674	13058	19815	21942	13754	7226	13359	32707	17396	10295	4693	13526	12916	8712	7038	18049	9815	3273	19704	18500	17691	16773	15899	14713
248.996	0.95	16688	20716	18549	20599	22520	21253	20222	22983	16338	19273	21341	14549	19126	20555	16944	17393	16122	19197	21930	16190	14196	14353	25017	18075	19889	22889	24972	16195	23679	21674	19920	18727	20492	20902	18303	19156
249.036	0.87	7549	7901	6273	10409	11021	9504	12021	6846	7081	8351	12175	11383	9630	16768	16671	13027	9602	8487	12668	18984	10815	10345	12346	11341	9372	11352	8416	8900	7559	9667	6544	7890	9549	8293	8662	8927
249.06	2.7	641000	660000	628000	802000	1010000	800000	705000	694000	811000	737000	634000	992000	748000	900000	726000	919000	722000	584000	930000	814000	738000	604000	756000	713000	666000	610000	745000	875000	752000	632000	621000	654000	621000	677000	672000	653000
249.109	6.6	3616	4691	6051	3924	3520	3799	3549	3691	4533	4525	4002	1602	2369	4441	2228	5051	4215	2640	3415	5180	3759	3695	3511	4406	3282	3734	2550	2333	2792	2651	2970	3043	3191	3019	3151	3080
249.145	5.3	36469	32274	16600	16231	3259	4293	7517	12356	9154	15041	66739	2527	6883	25097	12069	22660	9881	34329	12469	10405	28381	25382	33032	47854	6830	21676	12762	14853	18633	17358	15240	14668	15029	15526	16600	16314
249.154	0.94	57661	75436	74810	92134	80730	53217	87179	77340	85776	104000	28829	33049	38672	23569	30376	22708	38786	56644	55876	13845	30283	29273	62750	22631	52992	31452	59437	42031	57798	60988	39159	35299	37085	40006	37299	40042
249.185	10.03	15558	15557	17151	14734	19145	17713	18076	18484	16636	15380	18635	19969	16401	21624	19227	18747	20482	17950	17610	20085	28922	26908	24767	21978	34137	28286	25149	24046	32060	28173	15735	20948	16895	17127	18681	19889
250.043	4.97	3169	2052	1312	2307	1889	1713	1053	1577	1458	1463	2804	2574	2770	5757	2027	3011	2564	2207	2382	7246	4251	2969	2349	4032	1654	3732	2211	2870	3036	2128	2648	3045	3026	2788	3129	2836
250.061	2.7	81158	82970	86280	110000	129000	107000	89195	89720	103000	95568	84004	125000	98144	120000	92322	125000	96017	75182	120000	104000	97097	76992	96413	90467	85730	79412	92445	116000	98177	80032	82629	87712	82026	85191	86539	84480
250.076	0.97	85110	105000	98337	112000	94822	89575	86925	79674	89943	91745	120000	145000	149000	126000	115000	182000	131000	97232	130000	128000	120000	111000	124000	135000	89028	109000	123000	103000	97644	95709	99565	97182	105000	105000	105000	102000
250.079	1.21	182000	244000	231000	217000	211000	207000	210000	196000	210000	219000	255000	276000	325000	236000	238000	308000	256000	236000	290000	180000	223000	228000	271000	273000	197000	220000	263000	214000	219000	210000	209000	206000	208000	219000	202000	219000
250.175	16.27	12129	6972	11619	9544	10264	10396	12987	21986	17315	10341	20025	11679	9670	10437	21041	23476	18030	18214	15905	16266	10427	12767	19150	31263	13050	12950	22862	21056	17935	19475	32991	21478	37699	30872	10829	39568
250.177	8.06	556000	498000	505000	415000	564000	559000	857000	783000	496000	740000	580000	559000	433000	587000	601000	591000	713000	579000	480000	545000	915000	461000	525000	653000	669000	717000	727000	529000	683000	707000	877000	973000	914000	921000	952000	992000
250.178	15.89	11156	3565	9000	7384	8415	6441	6634	13440	12408	5873	14528	10846	9296	9358	18613	20874	17219	17618	17352	14609	8430	13371	17724	27054	13579	11826	22080	16279	14847	18350	30766	21491	31940	25456	12899	36321
250.918	1.04	28875	17786	18242	26771	24697	18675	14393	13686	29009	18372	25584	24351	21927	30874	23544	33286	21077	19957	32513	13721	24341	25298	17749	32085	22777	17223	20208	25334	22024	16188	25706	25549	26472	26248	24853	26702
251.063	2.75	7804	8038	8226	10076	12597	9922	8858	9166	9577	8996	7652	10959	9494	10056	8896	11945	9095	7989	9793	10013	8680	7454	8715	7554	8260	7030	8621	11135	9677	8324	7833	7690	8059	8363	7957	7686
251.081	0.97	12476	13340	9502	13056	13479	12430	7888	11186	10228	9756	11171	18152	19715	19490	18791	24207	13629	14995	16498	18010	15454	17532	16041	17706	12951	15886	17677	13970	14462	12795	15809	17141	14995	14567	14946	15970
251.082	1.21	26855	32496	30719	31607	30803	28434	29250	27686	27702	30413	35884	39673	44073	31983	33848	43305	35844	30448	40228	27464	32567	37888	38370	39474	28373	31845	36713	30257	29577	29353	31069	31424	30831	31139	29720	31416
251.104	4.31	30374	30571	42380	27054	27901	38779	24062	33594	30752	32451	27184	26630	28416	46968	30033	30872	43214	24614	37827	46256	32331	24680	24158	51307	22541	35387	22523	25368	30913	19651	26831	28582	28136	28715	29360	28566
251.135	1.27	4088	4302	4453	3289	4003	3760	4406	4121	3927	7625	6715	6133	5434	10852	9581	7308	10157	4938	6561	22005	11999	9592	7028	8467	6527	7657	6170	8719	6661	7070	6669	7655	6500	6955	7769	7600
251.164	7.85	12678	17472	23360	12373	11528	12462	11951	11103	14725	16879	15477	9473	8072	13476	13853	18942	13222	17920	12969	12263	34024	14804	21952	23293	12441	11386	18196	13817	15952	15705	14514	15193	15265	15024	16068	15294
251.182	8.06	86329	79144	80109	66835	90658	88120	132000	121000	77299	112000	90238	86410	67733	89170	92152	90488	108000	89480	74912	85051	140000	71401	81625	100000	101000	108000	112000	80716	105000	107000	134000	145000	137000	138000	143000	148000
252.915	1.09	16606	11135	10708	16045	15678	11650	7565	9271	15871	8674	13282	12262	12459	17993	12917	16628	13532	12134	18604	6571	13063	14417	11089	16820	12977	8627	10609	13677	11743	9371	14605	14740	14704	13646	14782	14688
253.054	1.92	33722	22805	25267	21360	24423	27597	18647	25205	24143	26383	22406	28074	25680	32285	28034	26618	26439	21667	34520	41231	28296	21812	20271	35474	20522	23493	15508	19756	23149	20065	22438	21578	22184	23214	21899	21427
253.081	8.93	3816	3401	3723	3572	6148	5916	4574	5485	7057	5311	3220	2666	3282	4088	2852	4627	3272	3502	3641	6638	8883	7133	7272	5045	7074	7402	6886	7942	5954	7852	5146	6428	4761	5802	6619	5598
253.144	7.77	9654	10151	12680	11206	7042	11826	7899	11119	11466	11276	10697	10561	11105	10584	10411	14860	18829	15489	15000	19006	13354	11961	19980	20891	14020	14068	14657	10585	10583	10950	12360	12418	12501	12062	13087	12604
254.822	0.92	173000	155000	189000	171000	181000	172000	161000	178000	189000	181000	168000	169000	166000	149000	164000	162000	173000	175000	179000	128000	132000	192000	202000	180000	184000	160000	174000	173000	177000	175000	158000	162000	170000	179000	180000	173000
255.123	7.13	1844	2228	2464	2605	1955	3292	2368	2676	3424	3465	1991	1705	1678	1692	1965	2629	2518	1716	1966	3838	3896	1337	1445	3111	1854	2149	1751	880	1532	1961	1731	2044	1977	1989	1902	1979
256.226	8.75	14788	13710	14693	12491	15015	15616	22851	22068	13381	20174	15964	15702	12023	16062	17332	17725	18405	16885	13501	15116	26456	12621	15202	18800	17625	17247	21304	13312	16900	18789	23748	25996	23460	24289	24209	24551
256.264	8.51	94224	86282	90061	87497	110000	85460	93781	107000	89774	84099	107000	88743	88830	99550	83217	84716	108000	91217	85633	86838	90108	81970	97154	89969	105000	108000	92019	89439	110000	101000	86889	102000	88483	89691	92815	92938
256.264	14.23	33416	26311	26259	14651	12800	16518	42682	49216	18657	23032	23643	17121	17058	13763	8694	9473	32412	13732	10068	45475	32654	12874	10929	28635	16441	32328	18176	15623	23564	60003	95713	126000	107000	107000	112000	120000
256.818	0.92	223000	194000	243000	227000	230000	226000	222000	231000	240000	234000	231000	225000	225000	188000	211000	206000	226000	233000	224000	174000	170000	258000	256000	239000	241000	217000	225000	229000	237000	225000	220000	216000	230000	228000	229000	227000
257.112	7.88	25668	23741	24470	23702	33136	27000	24204	33435	25684	21641	25443	25417	25530	34947	25687	23538	34772	26187	26321	28419	36184	35367	30634	29326	52625	38130	36339	38947	57516	37877	33395	48972	36094	34093	40606	37401
257.145	0.92	35957	40379	44793	65695	56900	48293	41946	43708	52640	58403	10185	6006	14656	4231	10992	7872	9518	27892	23318	2497	6748	9137	39195	10885	33508	14186	27332	16994	26631	46952	16308	19486	16654	18423	15811	16414
257.981	3.22	31538	67297	38071	43050	29711	26706	21187	19869	24300	31912	97837	25411	64177	49128	27790	154000	50703	23223	58328	235000	188000	38757	30030	54804	31479	34636	61490	30455	45880	47937	51796	50477	50169	51302	53337	51430
258.108	1.01	244000	342000	397000	501000	390000	247000	219000	254000	336000	325000	207000	126000	168000	122000	116000	141000	157000	180000	165000	96546	92892	160000	231000	151000	89244	111000	181000	126000	99100	178000	74094	78948	85590	89727	98026	102000
258.108	1.44	69531	120000	120000	143000	120000	59380	74398	61848	86731	118000	85010	48277	58257	47418	44785	59642	67111	67022	63360	33769	31723	45575	72241	59359	24622	31064	56124	34151	23696	55893	22827	23144	23363	26485	25810	26693
258.11	1.02	337000	478000	573000	746000	544000	343000	296000	353000	474000	447000	277000	166000	221000	162000	155000	185000	202000	250000	222000	120000	115000	202000	299000	199000	113000	137000	233000	155000	121000	225000	93176	97250	106000	115000	120000	128000
258.15	0.92	3080	4521	4398	6351	6584	4471	4769	4240	6688	5681	379	581	196	589	1332	884	1007	2262	2566	463	116	745	4483	541	3189	1145	2977	1662	3663	3783	1334	440	1517	2350	1873	1605
258.278	9.02	24076	32011	24676	19164	19219	22684	22284	18435	23353	27537	22104	29077	26285	29276	25127	29237	30090	23728	34438	24334	31559	22712	26547	41442	31769	24307	27017	25921	25894	25578	27578	30657	30648	31331	31600	32114
258.818	0.92	105000	99041	116000	103000	108000	105000	103000	107000	111000	109000	103000	106000	110000	94242	91771	101000	112000	108000	114000	81255	86126	118000	120000	110000	111000	101000	111000	114000	116000	107000	103000	103000	106000	106000	110000	109000
258.986	3.22	3226	6992	4227	4316	3004	3205	2231	2402	2940	3621	9429	2543	5823	5491	2742	14450	4735	2276	5812	22810	18892	3780	2705	5320	3157	3574	6152	3155	4431	4965	5269	4716	5022	5123	5396	5580
259.063	0.84	13255	15695	13583	13781	17044	16039	17060	15461	12473	13347	16736	14837	13613	20549	27128	17464	18269	14165	19967	24731	13685	11046	14835	15291	13893	16933	12408	13153	13049	13777	14236	13146	14364	14260	15813	13265
259.111	1.04	42026	56124	71171	90439	68160	39620	37216	47360	60285	54611	33281	24310	26745	20737	15449	21739	23203	29714	26835	15893	14046	25041	35815	29745	11296	15795	29373	19676	12126	25029	12902	13734	13975	12292	13235	14920
259.129	8.54	4064	4607	5231	5272	6484	4560	11338	9237	8041	4450	3991	5187	4513	8994	4574	8077	4721	5779	4170	10797	8217	5272	6995	22479	5542	5454	6851	5537	4406	3793	6661	7968	7655	7244	8234	7698
260.186	5.08	32667	49853	35199	31469	36829	29586	32276	39103	43791	44856	46380	80422	77739	139000	79747	133000	72011	70488	58014	145000	77989	67309	51604	91139	50880	54939	50403	76085	33883	36437	66593	64577	66330	66822	65708	66939
260.194	0.95	7089	3864	13154	18398	4484	7707	12815	26517	9970	22830	4924	11284	18778	18356	6818	10097	22108	3141	14347	5065	6864	1671	570	12790	5258	14000	6690	5324	1456	3770	9787	9791	9479	10506	10019	10323
260.812	0.92	19206	15250	19587	18599	17828	22421	19415	22825	20858	17176	21945	19408	22534	15765	16034	22735	22027	19377	17571	12337	16059	22410	24229	20169	20031	18599	20932	24929	23461	21286	19808	19903	23805	23950	23946	17142
260.971	0.94	58381	42289	44090	56064	44873	41214	33623	38437	54625	44827	49261	49421	46286	76846	49566	57452	46654	43189	51692	75926	43909	41005	36021	52269	40113	37750	37204	40810	40419	35390	49160	44854	47282	48570	45278	47108
261.009	0.92	35774	53035	37836	36950	42768	23421	41419	38132	34872	38675	63525	65901	74361	34321	53253	58607	51462	64174	70438	15095	53237	46927	46676	42741	52286	49125	62906	60842	59543	53137	52426	51623	50353	54081	54273	51745
261.142	2.85	6342	9582	8644	7162	9384	9346	8102	7518	7746	8730	7313	8737	7337	10058	10088	10686	9193	9059	7905	17203	11128	7145	9334	11674	10548	14152	8380	9581	11690	13577	9929	10569	9864	9575	10307	9600
261.145	3.05	17882	29438	26265	23713	30286	27182	22764	20502	24310	28566	21617	30606	21853	32262	23397	37687	29623	22203	27798	60857	35356	25196	26296	34029	28861	35054	26218	33669	33181	33992	27343	29389	29253	28040	31595	30157
261.188	5.08	5257	7892	5653	5501	6035	4813	5525	6036	6880	7033	7056	12910	11744	21213	12303	20357	11169	11348	9604	22451	12251	10462	7877	14494	8223	8636	8207	11961	5884	6060	10774	10568	10440	10420	10155	10648
262.013	1.35	36935	48096	38118	33582	29801	50038	15327	42047	57173	41029	1913	1993	3799	8977	1213	3851	1770	11479	5084	27834	6015	4780	17513	6474	5300	4921	12690	17325	6343	15652	16298	14925	19976	17556	20410	20268
262.144	8.23	8550	8933	8931	9391	10209	7823	8521	9362	8524	8285	9246	8897	8265	9665	7969	8426	10524	9252	8551	8156	11057	12651	18114	15650	11213	12177	14700	13144	13686	16641	7975	9142	9766	9081	9338	9818
262.149	3.06	2201	3829	3064	3006	4002	3411	3000	2767	3143	3623	2752	3487	2869	4331	3383	4810	3902	2838	3487	7427	4884	3131	3463	4335	3727	4617	3440	4317	4663	4516	3508	3865	3911	3410	4125	3795
262.164	1.56	14535	16859	13024	12314	18000	16100	18170	17356	16984	22478	22269	43224	29503	52882	56100	59795	46284	30505	31030	55841	38144	37243	20390	41012	27977	27020	23034	29921	21184	23825	30603	29082	28915	30191	29498	28546
262.237	6.31	13375	16625	19469	13590	17638	16886	16557	12454	17980	19737	23018	20637	14135	16827	13902	23156	22353	14928	14632	16224	12919	11484	15921	19023	15889	15577	12864	12571	13909	13794	19869	20945	19629	20149	19956	20833
263.009	0.92	11874	15452	16505	12488	12212	11336	15375	12807	13705	15105	19129	24820	25852	19036	24735	23951	23983	20717	22039	9156	22149	16810	15281	14439	18854	21024	17914	22594	24078	17653	20366	20009	20793	16326	19290	19711
263.127	8.79	2693	2393	2781	1603	5843	1998	4762	4076	3687	3177	10613	3494	2389	2598	1800	2711	2436	2910	3038	2530	3094	4094	2503	2824	2760	9137	2298	3118	3263	2626	3176	2747	2671	3335	2175	3484
263.199	9.07	847	9594	3937	1191	1148	20622	4741	779	711	40255	473	549	714	883	580	922	858	590	435	768	18782	639	988	931	621	577	1078	629	907	541	2125	1815	2129	2263	2237	2227
264.082	2.21	22596	35359	35392	37281	37259	37175	27614	24016	34630	25673	25281	22909	31065	42801	25794	33204	24633	20326	33813	74713	32075	28625	34909	34274	22456	45059	25692	28262	28621	23010	28661	28376	29340	29273	29312	29176
264.094	1.18	18613	20228	27150	22770	18008	16505	19825	23420	25203	24879	23764	21212	21852	21289	17472	27868	17185	23545	15720	19611	20189	16190	18886	25641	14766	14675	17179	16638	15455	20704	17214	17216	15888	17716	17233	17123
264.851	0.92	40650	44962	44261	45549	48152	36077	35044	37331	41803	46766	38880	34999	37762	37504	33028	40304	36811	38750	39728	34768	31886	41015	42446	40136	37188	31482	37795	35452	30852	41799	35518	35082	34214	36125	35245	38161
265.078	1.73	18241	20579	19290	21656	21392	19595	21723	26393	26701	24055	34962	32295	23777	36850	35383	34613	38147	19308	27061	54587	26603	23249	16330	45739	17714	20674	20227	20130	14218	15650	23801	23967	25228	25133	27138	26468
266.055	1.2	23661	27946	29285	23866	26903	30142	27399	25402	25490	23635	24291	24080	30666	31531	20144	24039	21718	21065	28410	30397	30301	17259	21716	23984	17858	24004	22764	22298	21929	23322	21669	22492	21052	23606	21449	22596
266.075	0.96	30291	33053	38179	35779	40912	44302	38417	30348	32126	28499	31463	33270	38842	48447	21949	36621	28815	22139	34578	70893	44956	23590	24563	26425	25299	35126	31038	31618	33107	33837	30845	31099	30551	33270	29417	31018
266.172	7.49	31862	27234	29511	25112	36126	29161	34861	42827	30218	31381	37807	33530	30703	46583	38373	44501	46705	39793	34993	32912	38867	33838	35707	40239	43223	40261	41615	35639	44982	40956	44984	57221	49008	48121	52598	52558
266.847	0.9	38048	42542	42677	43892	43146	34052	33722	34347	42195	41063	34470	38949	36164	36105	34535	38602	35498	36690	40420	31307	31928	35626	41722	40422	36514	27925	35656	32192	30306	40808	35048	33126	35150	34485	35225	36503
267.059	0.98	23200	16967	19668	22476	17953	22417	18936	24062	21880	21292	15540	19626	18956	26826	16547	21501	20304	15580	16328	40266	25053	16982	13071	22785	14955	18504	17491	18456	17084	19494	17946	18816	17130	19577	20381	17884
267.134	7.11	1646	1181	1099	1660	1856	1387	1402	1254	1366	1904	1435	1333	1624	1400	1495	1477	2368	1381	1481	1341	1991	1502	1221	1381	1673	1278	1448	1327	1333	1216	1991	1955	2089	1683	2064	1806
267.142	1.24	6709	2861	3136	3641	5935	2373	2838	3385	3506	3167	2144	4188	2200	4478	3247	2868	3229	2783	2937	10375	4158	4687	4506	5582	3062	5049	3697	3214	2273	2943	2746	3165	2216	2353	2676	2840
268.102	1.2	9609	3595	2904	2004	76682	2529	2336	6120	11641	5596	3774	2619	2699	3891	5700	2660	5273	20094	2436	5452	7224	26345	2835	17383	2560	6736	12193	4053	8238	2614	9136	9837	9666	9185	10212	9504
268.187	8.07	30502	25793	28535	22908	30058	31136	48028	43365	26769	40623	31749	30199	24832	33725	33557	31795	39920	32900	26681	31708	50254	25054	28676	36324	39580	39212	41291	29231	39325	39968	51095	53737	50502	51740	54065	54858
268.845	0.88	10020	8792	9283	10866	9269	8563	8959	5690	9869	7700	12091	9393	9467	8868	7164	6006	7855	9356	10370	7740	5494	7490	11274	8883	10234	7855	10657	10187	8004	10956	9279	7408	10382	9697	9341	11134
269.105	1.21	3928	2873	2577	1934	13177	2322	1453	3708	4442	3899	2453	2871	2334	3794	2851	2682	3029	5014	2047	6505	4234	5525	1983	5589	1912	3400	3087	2004	3855	2913	3625	4185	3228	3973	3670	3544
269.224	14.69	42393	68422	67398	69074	69335	83822	48501	46493	53900	72506	56487	50908	61435	54417	40769	66820	42130	38360	57966	50402	58371	26462	44021	29791	42818	33971	67965	54699	49637	73626	42191	42968	41881	41824	40188	40392
270.796	0.91	12653	8756	9274	8450	9324	14542	13944	12471	9534	10771	11132	12614	12663	12417	9946	9038	14642	15385	17760	13099	12663	11503	12281	9809	12124	14956	13746	13331	11404	12320	13114	13326	15705	11019	11311	11503
270.957	0.96	47962	44272	28030	40749	29872	42221	32088	24168	34671	43369	25080	33020	31443	48518	32966	39263	28670	26998	36527	44784	42769	23054	24219	26779	24090	21586	22267	26622	23022	19156	32158	29363	32435	32933	28006	30249
271.017	1.31	24513	20601	24417	26793	21558	21850	26281	22651	20913	20922	35250	40081	36120	23351	41204	33344	36635	33811	30813	16515	26308	32622	26302	26099	29774	26909	27733	23993	28754	24482	22845	23928	23552	24158	22568	23148
271.133	0.93	1795	6894	3163	5632	5458	2982	3234	4346	3986	5112	1689	1201	1430	501	1090	1410	2021	3510	3036	1312	2192	1018	4211	1589	2544	631	3178	2327	2566	5227	2733	2292	2822	1893	2646	1877
271.139	0.92	1730	6459	2979	5346	5082	2840	3234	4160	3651	4767	1650	1132	1306	351	1042	1364	1830	3346	2699	1111	2192	1018	3918	1380	2492	631	2997	2265	2515	5080	2575	2263	2636	1814	2446	1798
271.964	0.94	14513	16902	16967	23810	24227	26626	10327	16181	24974	14184	8526	19263	8977	43039	6019	16533	15165	14943	13889	48806	11228	15796	22037	15388	16867	17801	22772	25468	20971	21634	18153	15061	18291	19839	19700	18143
272.259	8.47	86764	85203	86041	84460	105000	82526	85306	99961	84086	83241	89484	86189	85176	99486	81921	83665	103000	86914	84866	86661	78977	76029	87420	85159	92208	86274	80973	79590	95748	82319	72506	88534	75844	77295	80568	83862
272.793	0.91	17711	19015	15514	12590	15608	19182	17626	18660	15191	19668	21016	19702	23950	22238	19006	14686	21556	22118	24148	17485	21571	18819	16536	17372	17956	21910	17028	21182	17543	20432	19171	20281	20490	18288	20362	21209
272.853	4.32	15605	4028	4005	1846	1614	1747	3922	1807	2359	4354	5365	4207	3879	8742	8119	3273	4873	5484	7060	2120	6805	2914	1804	5795	3049	5300	2305	2213	3315	4004	4527	4875	4734	4899	5130	4582
272.944	0.83	41302	50590	49286	34678	37952	40289	27738	40551	50347	35892	37005	30920	30673	80052	17223	27522	23164	30564	38934	48528	26965	30311	36060	20384	23313	20280	30192	28483	22105	23859	11967	11652	12441	12314	11972	11130
273.031	1.32	42931	33001	45198	39984	21322	25608	10017	35283	53087	26794	6014	5540	7867	6415	2507	5742	5348	25766	3592	11099	7629	15551	20965	9680	9552	1892	20705	19235	7064	24385	25672	24161	20982	19498	17726	17460
273.084	4.31	31389	33575	47585	29220	29400	43238	26294	37758	33350	35108	30025	28736	30693	52511	32628	32433	47478	26641	41468	52739	34463	26277	25561	56721	23986	38435	23106	27717	34207	20409	29503	29987	30048	31673	31575	31155
273.084	5.35	7932	31837	22452	9001	9114	42307	80636	17517	6837	71116	5085	9252	6356	8108	7251	6238	3354	3932	2837	3710	31700	2697	4566	4620	4634	5252	6650	5708	6842	7048	13417	13995	14624	15458	15733	16623
273.418	8.32	16014	14831	20939	14381	17312	13328	16850	14864	18416	15498	23610	19738	15542	16738	14460	15553	22201	17272	16406	13338	16455	15829	19314	18148	17003	22595	20691	16348	21761	20480	21642	21091	22834	21064	20884	20454
274.087	4.31	4450	4907	6458	4031	3969	5847	3553	4737	4765	4834	4149	3942	4209	7230	4482	4538	6520	3238	5860	7168	4534	3475	3860	7800	3248	5065	3253	3966	4365	2864	4194	4327	4167	4429	4280	4224
274.199	5.61	1304	1017	638	1093	774	407	701	1704	1153	1305	4762	16539	6967	16205	11223	27255	12031	3817	10586	12329	7890	7740	1119	6710	2371	5572	3009	6967	2220	1578	5389	5621	5732	6184	6139	5753
274.276	8.32	3090000	2610000	3610000	2630000	3130000	2700000	3210000	2850000	3290000	3000000	4100000	3570000	2960000	2850000	2760000	3430000	3970000	3420000	3270000	2840000	2970000	2990000	3530000	3540000	3140000	4070000	3440000	3120000	3720000	3970000	4030000	3600000	4000000	4010000	4090000	3870000
274.849	4.32	17155	4310	4343	1951	1990	1908	4077	1950	2543	4293	5705	4231	4301	9737	8963	3113	5162	5657	7654	2008	7368	3163	2112	5959	3448	5381	2473	2069	3448	4198	4679	4822	5273	4983	5154	4965
274.883	0.88	12945	15863	14195	14228	13080	10706	11909	12270	13516	11979	9958	11299	12320	11732	12292	14337	11097	14429	11810	9643	9749	13825	13365	11747	11301	10964	13939	13011	9475	14247	11367	12551	12500	12384	11133	11632
275.047	1.37	360000	467000	418000	435000	388000	467000	227000	523000	556000	461000	39957	32582	83325	155000	23667	65795	37841	206000	76599	308000	50668	45259	196000	69615	71792	44344	123000	158000	82488	136000	172000	170000	170000	177000	175000	172000
275.047	1.59	6480	12350	7831	5866	4961	6304	906	7746	13126	8165	1142	748	1385	6166	757	1506	1395	2555	1718	10886	1451	852	2151	1743	1376	622	1228	1986	1095	1527	1828	2084	2006	2252	2094	2152
275.162	8.45	2696	3866	5642	4502	2946	3566	3510	4717	4670	4824	5060	2560	2168	3770	4253	10944	7258	7707	5257	4877	5842	3011	5220	7605	2758	2371	4203	2868	2749	6467	4358	4634	4205	4394	4181	4222
275.277	8.32	557000	469000	652000	476000	564000	484000	579000	515000	611000	555000	749000	630000	523000	506000	482000	621000	726000	618000	587000	495000	542000	527000	624000	635000	577000	745000	614000	566000	665000	706000	715000	661000	731000	725000	738000	708000
276.049	1.36	32290	40458	36160	39462	33475	41739	20364	44411	49618	40175	3623	3765	8156	14860	2358	5982	3062	18185	7748	28065	5032	4223	16980	7238	7035	4647	10684	13947	7574	12275	15858	15458	15277	15867	15741	15454
276.127	4.03	4322	3570	1785	2350	2477	3126	1771	2943	4856	4639	1774	975	1235	2206	1420	1352	1579	1670	2200	14238	3182	1837	2613	3083	1903	3379	2005	2020	2312	1281	2377	2499	2468	2686	2674	2576
276.28	8.33	59694	50789	71157	52279	59563	52875	57793	56120	70125	61010	82823	69042	56723	54726	49878	65923	79901	67689	64194	52773	58898	55696	68025	69480	63565	78997	65725	62039	74854	73500	76237	78157	76682	77925	78832	81763
276.873	0.88	5466	8344	10177	10273	9630	5625	8502	7996	8453	10178	7002	8885	7340	5965	6566	8680	8693	7472	8250	5241	6937	9136	9305	6988	8092	6459	8410	8453	5431	7524	6988	8182	8370	8783	9026	7925
277.103	7.13	2710	3352	3356	3742	2686	4321	3632	3456	4294	4517	2961	2746	2930	2671	2786	3247	3349	2847	2940	4921	5211	2730	2915	4195	3038	3325	2983	1935	2647	3073	3094	3190	3298	2956	3376	3236
277.106	8.77	6768	8064	10095	8264	14419	6511	18180	16326	10492	11163	30209	11207	8351	9449	7085	9192	8064	11933	10356	8255	12480	8628	10435	11156	8906	28266	7185	7206	10044	9376	9403	9366	9676	10639	9791	9389
277.138	7.76	1866	3042	3246	2312	1941	3057	1922	3181	3988	5021	2105	1881	2187	2162	1721	4547	2576	2420	2475	3253	2938	2388	3799	3656	2401	2227	2521	1850	1985	1599	2221	2445	2070	2044	2249	2290
277.211	10.2	1129	2062	2912	1471	1608	1228	948	1094	813	2381	489	273	650	618	356	734	853	878	603	1392	1084	462	1473	919	908	619	1574	597	957	2397	488	1249	1053	736	1918	1034
277.214	10.18	252	882	1387	631	630	504	505	378	757	1009	0	0	252	504	252	252	0	1262	126	630	1136	252	756	126	630	252	504	505	378	252	126	378	378	252	378	630
278.208	8.74	28689	25741	25049	22196	27886	29497	38214	36843	24475	34824	25885	27542	23912	29207	32204	29659	34662	29939	25586	28461	42864	23613	26172	33290	32816	28974	37985	26944	32868	33538	41375	48333	45283	44297	45125	46844
279.087	9.96	4179	3894	3427	4341	4407	3777	3100	3208	3555	3226	6193	6467	7278	6477	4535	5601	2442	2891	2900	3230	3407	3871	2427	2490	2940	3564	4502	4265	5574	4460	1256	3152	1976	3696	3600	5442
279.091	1.05	92597	81134	90676	95763	82598	96475	97411	96983	92697	89542	89521	87587	89996	83077	93104	82408	88394	91277	84589	81497	72943	84898	95991	92894	82428	84773	82984	83689	81724	79630	77338	78938	83402	82333	80862	87202
279.092	9.96	142000	129000	128000	129000	125000	134000	139000	136000	125000	123000	125000	131000	127000	133000	131000	123000	126000	129000	123000	123000	112000	114000	137000	129000	117000	125000	120000	132000	116000	125000	119000	113000	116000	122000	119000	129000
279.093	0.1	10922	8809	9060	7967	10601	9142	9749	7524	8987	8521	7620	9373	8716	6649	6767	7798	8505	6836	7488	8242	6217	7906	9147	8451	6469	7089	6806	7601	5701	6593	5844	9276	7109	5871	6891	6333
279.093	2.76	17571	18133	16663	20080	15577	17513	17816	17313	16704	16877	15712	15988	16910	14194	16647	15771	17508	14739	17349	14350	12823	14617	17053	15613	16157	16155	16637	15705	15645	13261	15055	15192	14275	16377	15539	15483
279.093	3.6	109000	111000	116000	103000	96635	109000	107000	113000	107000	116000	114000	111000	99502	108000	124000	116000	120000	100000	107000	114000	103000	107000	132000	126000	98456	110000	107000	106000	104000	99758	102000	101000	100000	106000	97900	110000
279.093	3.96	130000	129000	135000	143000	126000	134000	137000	131000	137000	131000	140000	137000	131000	128000	133000	126000	118000	137000	136000	124000	113000	128000	164000	156000	115000	124000	126000	127000	124000	120000	125000	123000	127000	133000	129000	128000
279.093	4.39	66763	70357	70886	74489	73724	71533	71721	71008	68005	76741	78127	73859	79685	72249	76159	75462	73062	75276	70716	69141	70180	66805	91171	84318	67656	67225	67739	66188	68872	66904	67420	60794	64163	72978	69922	71671
279.093	4.58	164000	151000	167000	165000	154000	158000	149000	172000	171000	156000	166000	170000	162000	160000	170000	140000	155000	160000	154000	157000	140000	153000	193000	188000	153000	151000	139000	154000	147000	150000	141000	149000	146000	148000	143000	158000
279.093	7.88	129000	116000	123000	123000	115000	116000	116000	116000	109000	102000	123000	131000	123000	126000	131000	119000	133000	131000	132000	131000	115000	113000	152000	152000	120000	128000	122000	128000	128000	121000	113000	115000	122000	123000	123000	126000
279.093	9.7	11975	11352	10408	11372	10590	10493	9406	11666	12539	11418	14058	15451	17418	11449	11738	11568	12813	11773	12874	11516	9219	11970	14720	11819	10564	11950	10303	11582	12236	11931	10062	6542	10087	9307	10926	11242
279.093	9.94	86385	75772	75191	73878	76910	79721	80814	80260	77866	73178	73547	78023	72721	71709	76785	73529	76015	74387	78311	71957	68988	65778	82885	73770	71534	74364	68669	77297	69138	74845	68865	64821	67840	69597	71017	75763
279.093	10.31	17022	16851	17114	16507	14861	17885	17739	14090	13430	13225	13779	12359	12251	14982	14325	14640	14772	14632	13411	13519	14481	14850	21726	24418	15697	15178	13597	14412	15218	14500	12876	16676	13561	14617	16150	14607
279.093	15.36	26690	27556	27037	27162	25600	25824	24751	24895	25302	23429	27986	28442	29880	26284	25295	27193	26135	25665	26831	23273	26099	23553	25684	22352	25421	22377	23957	23780	23910	25828	17900	24100	25887	24946	23605	26245
279.093	17.3	145000	152000	159000	154000	151000	150000	149000	151000	153000	153000	147000	143000	143000	144000	140000	145000	143000	139000	140000	146000	133000	133000	165000	156000	125000	137000	131000	130000	125000	136000	119000	122000	128000	129000	125000	136000
279.093	17.32	199000	206000	217000	207000	205000	201000	201000	207000	206000	207000	198000	195000	195000	198000	190000	197000	202000	193000	195000	200000	180000	181000	227000	214000	174000	185000	180000	176000	175000	188000	163000	169000	176000	177000	175000	189000
279.093	17.76	128000	133000	142000	133000	136000	131000	128000	132000	131000	134000	131000	126000	129000	124000	119000	126000	127000	123000	125000	126000	118000	118000	143000	139000	116000	115000	118000	113000	110000	119000	104000	111000	114000	113000	112000	123000
279.093	18.16	119000	154000	152000	143000	155000	127000	127000	130000	136000	136000	95952	128000	126000	204000	118000	133000	136000	157000	144000	138000	118000	183000	177000	141000	99826	98378	56278	121000	110000	113000	91203	106000	98061	111000	144000	107000
279.093	18.35	251000	257000	274000	252000	258000	246000	248000	257000	251000	251000	188000	235000	229000	284000	242000	260000	243000	250000	250000	224000	203000	262000	292000	260000	178000	190000	78124	189000	195000	199000	171000	172000	187000	175000	182000	209000
279.093	18.44	236000	236000	251000	234000	239000	230000	231000	239000	235000	234000	186000	222000	218000	258000	228000	243000	232000	233000	236000	216000	195000	240000	270000	247000	173000	178000	83721	183000	186000	190000	165000	169000	181000	171000	173000	201000
279.093	19.25	79573	125000	147000	135000	120000	128000	116000	136000	188000	153000	125000	66304	71463	95974	182000	118000	82556	98486	88915	96774	70100	65169	198000	165000	47988	56021	87032	146000	139000	80375	60521	44918	70227	95889	55583	93111
279.093	19.85	344000	354000	369000	351000	340000	367000	339000	370000	357000	356000	326000	317000	317000	321000	336000	330000	336000	329000	328000	352000	311000	275000	375000	349000	269000	224000	259000	317000	278000	273000	265000	277000	271000	280000	303000	299000
279.093	2.52	150000	136000	148000	135000	142000	150000	154000	158000	135000	132000	148000	140000	144000	143000	136000	149000	147000	144000	143000	149000	128000	135000	172000	172000	134000	136000	137000	134000	122000	130000	132000	139000	138000	140000	133000	139000
279.093	4.23	134000	151000	144000	150000	147000	155000	154000	150000	151000	150000	145000	147000	150000	147000	160000	140000	155000	147000	134000	140000	126000	147000	193000	180000	147000	135000	141000	145000	138000	139000	139000	143000	141000	145000	131000	138000
279.093	10.61	103000	105000	106000	103000	103000	102000	104000	106000	109000	95572	99127	110000	93993	108000	101000	92930	100000	108000	91451	101000	91650	91707	123000	108000	94043	95946	90857	94115	90192	96785	82422	94416	97157	96494	95166	101000
279.093	19.69	85378	87987	89722	86893	83473	91320	82498	94084	89953	89714	78347	73550	75475	76943	83984	80486	83554	83309	82265	95124	78030	61272	90556	84736	59577	38454	53279	82482	62559	61873	64304	63953	58690	63773	75009	71643
279.093	10.68	131000	120000	132000	115000	92484	103000	109000	109000	112000	106000	98438	106000	92545	113000	115000	107000	108000	104000	102000	101000	106000	109000	127000	133000	118000	110000	107000	104000	108000	104000	100000	99357	110000	108000	110000	108000
279.094	10.27	21940	19221	20517	20893	20134	19130	18878	20354	18904	17800	20370	23390	21600	18732	19240	19274	16069	16386	19755	17604	19038	18952	19859	17650	17473	20419	19666	15635	13808	16251	15761	15993	16343	19437	15928	16669
279.095	10.63	25606	21846	23483	20907	24487	24195	21693	22076	24018	20937	20903	24015	23343	25061	23521	21007	23057	22788	18829	23257	20962	19691	27875	24295	21040	22161	20417	20793	20679	22077	18907	22078	21988	22091	21127	21569
279.095	1.89	72294	72442	70515	72924	69770	66282	78255	57087	64171	63870	59271	62119	56494	74542	74186	73016	64455	66846	62617	59546	67163	71510	115000	103000	73721	74282	68076	74955	72049	74321	65069	75412	72444	71410	72176	67732
279.095	2.88	82514	77312	77486	80021	77136	74655	84775	77335	81533	76602	73227	76368	75882	72551	78010	78735	72437	82218	71500	73592	74817	73836	91795	87554	72687	70198	72737	72277	69914	70420	70936	69510	73512	71314	65060	69453
279.095	12.33	92339	91609	97876	87870	89242	89895	93900	93872	88070	90205	86720	87859	89326	88229	85731	85136	88990	87274	84838	85215	81190	83231	101000	92673	78843	82279	86607	80243	78411	80258	74637	79517	80099	82887	79699	86361
279.096	12.84	113000	106000	118000	111000	103000	117000	123000	122000	112000	113000	115000	104000	116000	104000	112000	111000	107000	103000	108000	104000	105000	96856	121000	117000	103000	106000	110000	103000	104000	106000	91592	97654	108000	102000	92153	112000
279.099	9.92	23166	20310	19677	17433	18878	20141	21577	16671	15514	15135	12249	13360	11653	14417	16087	15134	16671	13209	16960	15020	17917	14851	15910	15051	16928	18963	13592	18962	15480	16077	15852	16061	17144	14347	13921	15976
279.101	8.8	19469	17870	20868	21446	24803	21687	23481	27526	26798	26319	30458	24732	20799	17476	20468	20148	24676	27879	26709	23398	23281	20163	27003	27732	16179	31966	15654	22827	22370	21013	18734	17530	25575	25178	24282	21543
279.102	12.85	3918	3028	3159	3160	3540	3661	3848	4424	3161	3664	5054	3792	3666	3103	2707	3161	3665	3335	3286	2973	2769	5075	5435	5181	2913	1838	3003	3843	4048	4438	2626	3065	3286	4548	3539	4262
279.105	10.58	2653	2907	3160	2022	3160	1517	1642	2781	2402	2021	1769	1643	1769	2780	2529	2274	1137	1516	1516	1390	3539	2149	3160	2655	2528	1768	2401	1643	2907	2275	1390	1391	1770	2780	1263	1896
279.107	10.61	488	1626	1660	1002	876	1869	1760	1339	2782	1896	1295	1386	361	1550	999	378	711	1139	603	736	1527	437	2362	1462	1306	588	364	814	1144	1603	465	1115	704	503	1915	675
279.115	10.26	2732	2122	2380	1766	2190	2260	2293	2142	1778	1855	2122	1704	1644	2111	1754	2040	1820	1883	1911	1749	1413	1419	1728	2157	1788	1604	1707	1799	2025	1697	1228	1699	1119	1924	1795	1808
279.148	10.26	4475	4892	4057	4972	5130	4267	5140	7023	6115	4783	5336	6156	6214	5054	4429	3841	4510	4644	6108	6167	3896	4249	3202	3675	3380	4310	4317	4373	3895	4599	3833	3071	3919	3812	4286	4788
279.15	2.45	7862	7025	6632	7328	7432	7256	6781	9014	8250	9016	9579	9993	10883	8068	7117	8258	9679	8278	8095	9580	6628	6684	8671	7948	5818	6852	7759	7023	6125	6255	5663	8946	6233	6689	6622	7960
279.157	10.88	60592	56882	60819	52612	59109	56810	63444	69984	57995	58174	58449	60127	54126	63504	59450	53401	63776	57981	57768	59595	57234	53872	58192	58469	67794	61056	65228	64804	73119	58123	55126	67182	61025	62842	58055	68103
279.157	19.81	90501	89395	96494	94643	91169	93868	91033	96949	92801	90326	82989	85031	83155	85544	87715	83394	86921	88736	81948	86531	85022	78213	91477	87068	80522	76180	78092	84914	77501	79184	77686	82738	78640	78535	78878	84280
279.157	10.31	10033	9742	9709	10425	10103	8918	9916	8964	10856	8090	8619	9241	9525	10495	10706	10586	6802	7731	7026	8018	10384	9985	8018	6765	8156	11279	10277	6431	6735	6679	6967	8806	7432	9726	6793	7904
279.157	1.05	204000	186000	197000	218000	185000	199000	209000	213000	196000	205000	195000	189000	206000	180000	202000	188000	186000	201000	205000	176000	164000	166000	182000	176000	174000	166000	168000	180000	173000	172000	174000	167000	176000	177000	169000	181000
279.158	11	78307	71472	71861	69690	71501	65833	62437	81124	63287	69292	66960	72162	72056	82917	68813	69186	79673	68101	70155	66480	66508	67934	69991	72845	78863	71206	66658	66865	81999	72575	78374	79053	78915	72269	77279	80197
279.158	11.03	41278	36824	36870	36475	35291	35409	34538	40467	35825	34484	29735	36175	38720	38946	37279	39364	37023	34889	35646	35890	35169	37663	33053	36514	41220	36719	34772	32974	36970	37174	35591	40324	36626	38334	39031	34719
279.159	10.28	43926	42956	45614	44805	44882	39380	44235	47115	48708	42120	42577	44437	43896	42443	42793	41381	39435	39729	39636	40343	41379	39159	43117	43994	38461	43986	38830	39443	44276	42082	41026	42911	44140	41652	42153	44248
279.159	10.91	32084	27785	30548	28563	28664	28153	29378	30988	29115	26643	30479	30090	32675	35605	29043	28550	31770	30767	32880	32438	25552	30024	28380	28910	33428	30837	32008	29657	39482	31336	25702	36149	32840	33349	32492	33409
279.16	9.45	11342	12726	12472	12978	12615	13000	14881	14777	16047	13546	9667	10266	10661	11460	11373	9971	11047	10752	10902	12402	12591	11870	13620	14586	11420	11228	11969	12233	12191	10937	11298	12745	11259	13671	12187	12258
279.16	18.16	7915	11652	10458	10007	11695	9471	9592	9143	10352	9938	6690	9518	8814	13427	8924	9264	9968	10245	8881	9747	8751	12995	12118	8616	7820	7205	6533	9040	8287	8654	7471	9335	7020	8961	10907	8471
279.166	11.02	7458	7737	7443	7625	7464	7168	7539	8914	6836	8458	4671	4508	5174	6903	6218	5066	11555	7833	8934	8226	5437	6484	9176	10576	7646	6936	5760	6472	7801	5993	10092	7358	10803	6747	7651	7144
279.17	11.03	3519	3262	3211	3375	3424	3162	3538	4272	3267	3969	2170	1834	2073	3432	2896	2521	5365	3325	3959	3954	2305	2577	3365	4919	3345	2975	2431	2872	3253	2656	4383	2847	4364	3157	3392	2664
279.193	0.93	8343	11544	9016	12647	15471	8725	11424	11985	11802	16632	11185	10336	8971	9629	13247	9701	11221	14556	12469	3103	7479	8490	14857	9601	11946	9953	12545	14239	10878	15814	9012	7130	9506	9625	7767	9964
279.202	7.06	10378	8728	9710	8359	11261	8355	11381	14708	10193	12902	8125	7929	7306	7375	6784	6551	13944	12501	9047	9809	9339	7013	7613	9381	6635	6879	6615	7893	8903	9827	11934	12026	12550	13857	13373	13696
279.23	10.93	4216	7875	10876	5842	5201	6116	3643	4926	4193	11335	2944	2779	3344	2325	1942	3095	2146	6438	3673	4366	4972	2535	6562	2706	4352	2201	6139	2360	4160	7417	4022	4287	3472	4167	5586	3103
279.232	8.8	9740	15941	17013	12456	14364	13082	9982	9849	9966	15553	6191	7356	9265	8528	7387	10493	8025	10727	8556	10798	14379	8290	12721	12078	9416	7661	11070	10151	10270	12203	10907	11876	12571	12710	11284	13591
279.235	9.94	3378	9807	7324	4191	5185	8657	5422	3545	3144	11391	1583	1755	2689	2060	1311	2440	1620	2897	2714	2624	7691	1083	5332	2481	1625	2340	3446	2607	3112	4389	2924	3141	3690	3869	2801	3868
280.09	1.16	172000	265000	268000	365000	278000	154000	141000	159000	246000	200000	132000	86854	114000	95820	83250	95613	92614	127000	111000	43627	60316	95774	152000	117000	56618	60206	123000	79865	55629	123000	55598	55928	61646	65229	63285	70470
280.091	1.51	151000	203000	226000	262000	217000	121000	147000	138000	182000	195000	153000	101000	118000	103000	96494	115000	125000	135000	130000	65539	81600	122000	171000	136000	70093	87069	135000	96701	69877	136000	65959	65914	72089	75770	81193	83045
280.093	0.87	1130000	1750000	1770000	1950000	1970000	984000	1010000	1040000	1470000	1650000	1200000	714000	894000	671000	624000	881000	829000	955000	889000	563000	525000	848000	1270000	972000	481000	564000	1030000	638000	459000	1060000	453000	483000	525000	562000	578000	618000
280.155	4.11	36988	35690	35789	37905	36233	34953	38230	38205	36128	37104	36388	39731	36363	43682	39088	119000	45611	34205	35958	77549	37288	35876	35890	41972	36974	37341	33337	35981	32834	31819	46265	42957	43669	43394	41545	40631
280.264	12.91	24106	27795	22019	9423	9357	8839	24276	40930	14609	13485	10555	9573	12051	10855	7295	5743	22744	14665	6550	27609	17643	5401	5340	15760	7826	21369	6736	4308	6037	35256	46050	59341	58972	55019	54809	53698
281.094	0.89	104000	168000	178000	189000	185000	93047	94461	101000	142000	155000	120000	66134	83017	66498	54334	83266	80203	87579	79503	49834	50188	78425	117000	91328	43881	53323	97811	58170	45314	97376	44188	43710	50296	53412	55453	56790
281.1	4.03	1928	1100	1390	1623	1734	1405	1389	1778	1673	1395	1210	1381	1428	1162	1244	1176	1292	1305	1313	1368	1069	1174	1804	1515	1145	1247	1382	1154	1216	1318	1185	1128	1316	1345	1350	1520
281.14	8.77	112000	122000	177000	121000	249000	105000	244000	233000	185000	166000	455000	178000	145000	126000	107000	137000	120000	161000	137000	122000	200000	131000	141000	163000	125000	470000	116000	105000	139000	153000	131000	140000	143000	149000	149000	147000
281.161	2.08	43886	73046	66682	73350	75853	51798	41049	44152	66389	60883	43466	39278	48503	48759	37669	36763	51827	51567	42885	43007	30295	28880	43569	39218	22647	28754	49108	36563	31581	47962	19867	21495	21535	23877	24428	25208
281.161	2.16	15043	20799	21354	27422	29087	14319	10382	14737	20433	20615	14582	13253	14299	15925	12046	14241	19769	18918	11513	14307	12531	10856	14226	14868	8994	10182	15948	14066	10921	18077	6543	8151	7738	7689	8771	8970
281.297	10.19	27740	21136	25727	20788	27017	21486	21480	27958	21472	23702	20748	19329	17792	22562	28567	27279	21280	30494	29046	18809	21628	19327	19879	22691	23003	20482	18726	16482	24893	19470	23580	25220	23614	24074	23637	27347
282.098	0.88	13639	26891	27060	28912	30613	14599	11563	14548	21564	22190	20019	9683	14996	8098	6342	11665	9336	13121	11109	4937	7294	10628	17124	13172	5911	7001	16262	9656	6023	12662	7098	7332	6602	7116	9231	9592
282.142	8.8	18748	21956	26232	18689	34989	17677	39958	37899	29365	29324	71762	29860	22245	18915	18683	25727	20262	28983	23585	19307	30979	21866	25152	25116	20136	82894	19146	17838	22792	24925	22751	22995	20743	24218	24435	25230
282.165	2.16	2274	3029	3202	4154	4777	2221	1558	2547	2966	3174	2266	1664	2239	2478	1453	2463	3002	2913	1790	2282	1790	1721	2435	2385	1612	1406	2736	2150	1960	2602	1068	1487	1010	1393	1312	1430
282.279	9.34	14413	8581	11505	39003	33586	20377	11537	16288	31268	15463	21673	13207	8131	8536	11133	9538	9990	9239	10934	10122	10919	29644	13177	28840	14146	17733	16932	14337	6460	9868	14010	15184	14321	14611	14970	14720
282.279	14.8	162000	149000	145000	52181	53422	42482	182000	240000	85534	77788	64118	57916	60759	87445	33092	26763	154000	56686	33176	210000	116000	37822	32084	109000	48766	162000	30746	30926	43569	298000	355000	490000	431000	423000	464000	427000
283.109	17.42	6460	10354	7073	10366	7091	4700	4485	5774	6518	4872	10425	7865	7056	17310	9430	15980	10467	9449	9817	26612	6779	9348	17986	10009	5951	13389	9645	10282	5282	7012	5577	5094	5331	5690	5258	5642
283.114	4.31	4790	4059	3164	3899	3230	2977	2454	2954	3672	3901	2702	2909	3203	5654	3136	5251	5134	2639	3201	14948	4497	3116	3889	5113	3803	3759	3498	3804	3672	3212	3869	4092	4027	3975	3869	3986
283.126	3.06	8913	15193	13313	12284	15024	13821	11306	10245	12720	14657	11108	15461	11369	17303	11804	19085	15271	10992	14138	31445	15801	11302	12608	15795	13190	15889	12247	14383	14017	15002	12690	13519	13792	13048	13836	13293
283.128	2.86	2153	4033	2973	2984	3521	3793	3524	2881	3208	4259	2083	3473	2189	4721	3196	4434	4216	2966	3620	7777	3271	2776	3126	4191	3097	4247	3042	3040	3840	4041	3154	3601	2848	3052	3683	3377
283.163	0.93	309	2153	1691	559	2058	290	588	1559	690	1537	60	216	314	246	96	69	336	61	229	38	28	89	890	68	746	94	731	242	359	1110	128	452	311	334	296	160
283.175	3.2	8480	7250	10428	8381	6103	13248	7663	8389	4618	9251	17480	9786	7614	9434	26853	8537	7651	12479	5942	7151	4353	5332	6267	8817	4699	35602	6092	3949	5262	18674	10225	9877	10310	10401	10472	10226
283.283	14.8	33985	30750	29117	10871	11583	9331	37894	49813	18143	16160	13221	12338	12703	18882	7082	5966	32060	12059	7246	43824	23597	8019	6650	22536	10610	33508	6489	6557	9061	60854	72384	97903	87541	85618	94569	87590
284.002	1.2	6196	9277	10181	7690	9033	8231	7694	8302	8278	9446	7916	9040	7904	10989	8289	9533	7578	8307	10005	11516	7928	7412	7485	8458	6768	6852	7000	7685	7692	7902	7056	7763	6885	8020	8379	7556
284.293	16.76	12736	12081	11646	7103	5335	8035	16271	22034	7888	8609	8456	6666	7545	6728	4302	4293	14600	8823	6121	15017	10578	7691	4563	12613	6411	14278	3278	6905	10192	20288	38454	51797	47454	36729	43899	44997
284.294	16.94	24931	39843	23329	34474	25389	17445	41170	27376	28084	64911	24273	24376	27825	23030	22205	42377	24621	28251	34638	24053	54906	33779	44777	30081	22923	31342	7696	18479	20172	22230	24173	22339	25776	21485	22371	24871
284.992	1.62	139000	162000	155000	150000	116000	139000	91866	167000	171000	149000	70004	62740	86302	123000	65467	80104	78445	118000	80126	143000	62895	65681	93136	71152	74892	56892	76489	79033	71426	76710	83609	87972	85027	88438	82324	83666
284.993	1.51	76370	79368	84342	91656	68314	81939	89577	98432	86250	85874	66318	60918	83980	69657	64868	63347	65380	98339	66491	63453	48861	60540	73204	54839	66071	57999	71770	65743	69298	65420	68810	66021	64476	71332	62879	63924
285.142	9.05	4541	5058	5026	5109	4999	3352	9754	7703	8641	4381	3507	4789	4269	10184	4873	7361	3876	5068	3728	13748	9364	6155	8025	22367	6078	5979	6391	6452	4901	4659	7798	9408	7746	8536	10440	8599
285.173	1.43	895	2996	1635	960	2787	1275	1522	754	575	2084	941	1540	1306	1281	832	1564	1116	771	1492	6043	1867	521	877	961	1468	599	892	1076	654	2405	935	731	894	835	847	976
286.141	1.21	2382	2977	2057	1093	1986	2302	1597	1414	1789	2139	2256	5607	3299	5830	4204	3155	4957	1731	3016	6335	4133	3847	3659	4595	2624	5424	3317	4554	3232	2435	3410	4315	3877	3283	3538	3444
286.2	6.09	2275	2676	2755	2168	2867	4232	1439	3462	5264	3840	6909	18706	7153	27458	12151	43624	17916	5240	10915	45847	9472	12856	6146	11073	8376	8375	5863	11740	4494	3632	10223	9899	9269	10027	9477	9217
286.203	6.24	5428	7257	5570	5285	5932	6953	3763	7496	9097	7491	15781	30560	15586	38002	24196	68634	40398	12285	19076	71284	17846	30412	14146	31014	16820	20736	15314	29433	10000	7993	20814	21000	20265	20223	20688	20819
286.307	10.19	27868	37314	24293	22556	16836	23101	24646	19577	22090	26703	24209	37615	31746	38140	31920	36126	30746	26813	41226	27329	35328	26077	26463	50725	35641	24647	28587	26286	28739	28153	20436	26068	26512	31895	30295	33535
286.958	2.9	1187	521	1299	457	1003	1113	1207	471	480	1194	3127	1390	6090	2046	1254	142	296	956	780	2480	2606	959	1005	3994	1396	1820	619	686	1336	1361	1769	2005	1966	1652	1659	1807
287.06	1.75	7059	8423	8009	9306	8918	8183	9518	11372	10525	10122	14817	14377	10359	14351	15815	14589	15821	8564	10861	21192	9816	8931	6689	17770	6887	7664	8201	7218	5414	5735	9438	9137	9360	9925	9649	9337
287.068	8.65	26838	24180	26475	24040	30130	24024	24057	29721	22754	23635	20383	16329	19254	22268	26584	26933	20504	24284	25900	17074	19786	17970	19167	19616	20130	17613	18590	17367	22796	18143	19706	22962	19813	20305	19165	20767
288.216	6.99	14901	17040	14421	14265	18100	12924	13752	15445	18481	16364	19489	31636	28837	54594	30737	48215	26914	28262	23895	56291	32779	25761	19928	42799	21674	23530	20273	28632	14139	15978	28222	27322	27341	27442	27583	27956
288.254	9.05	18248	19111	19863	18420	23547	18920	18718	23758	18139	19309	30462	31570	29465	38538	30668	31812	39760	31654	29915	30282	32703	31228	31965	30476	38534	32354	32026	31979	40766	31067	28535	39723	31106	31329	32285	31893
288.289	8.57	14815	15422	15480	12444	15729	12679	19792	15728	27618	14329	19825	20799	15898	20963	87863	96120	21780	100000	94455	19908	80202	26897	40067	53185	36825	47821	30605	23390	31595	41578	48711	53145	49864	52875	54148	57841
288.29	8.37	6225	6241	7354	5109	6387	6005	9095	5474	9503	5892	9415	10377	7422	7516	24770	23851	8711	25815	25154	8771	27669	10938	11067	15729	12454	14511	8911	9718	11705	11984	15345	16060	16189	16340	15587	17174
288.29	8.6	11487	9950	11364	9098	10448	8989	11814	13123	27895	9723	18572	14830	15308	17422	123000	120000	17892	157000	112000	14095	115000	41751	52910	77571	51590	72971	50126	29004	47911	66226	89099	91012	89558	90464	90663	87295
289.22	7	2624	3036	2402	2733	3131	2351	2271	2438	3045	2909	3427	5440	5065	9240	5333	8276	5011	4968	4118	9426	5572	4338	3623	7077	3716	4045	3710	4905	2477	2884	4983	4911	4850	4714	4838	4921
290.084	1.21	2066	694	471	293	15374	638	200	1208	2552	855	556	502	176	254	815	661	719	5297	376	714	860	5590	282	3053	480	930	1891	657	1277	349	1299	1950	1876	2200	1261	1766
290.272	7.78	38566	32344	46507	31183	36641	31990	35914	32097	35680	29773	67029	55423	40800	42130	42332	51631	62975	48699	47540	46969	42210	36256	54485	63921	46499	65277	46234	49113	54039	50520	53518	52664	53190	53463	55954	55190
290.273	8.35	31969	50370	57114	30675	29463	24032	38281	32057	36052	34250	47100	57059	44443	36457	38783	42279	50602	51549	114000	35391	45633	46166	48818	52950	47693	59271	49032	44583	53661	55745	69577	76117	73281	73835	74127	70888
290.95	1.32	55123	68091	64942	64018	66668	69690	55530	65933	67044	73192	30285	23997	33073	46231	21322	36151	29269	46211	41117	77672	27022	27125	41615	31978	32779	29999	37932	41910	29359	39380	44038	41150	42703	44572	44271	43845
291.07	1.22	7120	2886	1170	5075	31830	1392	1180	8085	12981	2328	6172	1715	1850	2702	7466	1453	3200	3163	636	1804	3150	2755	1239	1726	2714	2340	5574	2102	2657	5236	4842	4819	4559	4561	4598	4883
291.272	8.35	6257	8378	8664	4624	4412	3748	6726	5051	5950	4830	9088	9013	7359	5862	6913	8034	8405	8509	18831	6067	7540	8959	8060	9690	7736	11518	8903	7228	10409	9619	11935	13732	13209	13505	12251	12284
292.195	0.88	24498	28647	25670	24394	29891	20325	27586	23834	17097	31685	14228	8819	14335	9114	12163	7152	9816	18861	25593	4907	14577	8619	28202	10725	20467	12113	16565	10723	22052	25568	12335	13437	14495	12762	13406	14230
294.941	0.85	17534	13824	17104	19717	16129	15735	16063	15994	16912	16941	16212	16700	15922	13105	16623	17208	15563	19232	12534	14132	15929	16410	13932	14198	17339	15138	16568	16395	16902	15480	15353	15333	16977	15526	17105	17990
295.067	4.3	22233	23811	33361	20433	21550	32062	18892	27408	24546	25466	20651	21038	22249	36560	24165	24092	33144	19338	28781	35068	25456	20930	20733	43595	18248	29685	17820	21676	25352	15357	22384	23503	23396	24056	23795	24479
295.113	8.79	59304	68080	88076	60113	124000	51689	133000	119000	91292	87751	236000	87068	69603	62682	59617	66886	61503	80001	69831	56799	102000	67673	70311	79187	58802	226000	60616	59634	75491	73424	71160	74470	73583	72096	73511	73565
295.127	3.3	10217	15045	12409	11223	13428	10198	10157	10203	11853	12581	14594	18597	14715	24888	14810	25968	19303	13052	16996	23687	22189	17395	15013	22497	13726	23606	14130	15785	16970	13515	16430	16763	17379	16869	19100	17247
296.066	0.87	107000	166000	142000	130000	132000	89855	98579	91055	112000	139000	129000	69305	93439	73624	55889	71623	75990	89264	91978	57736	72201	68743	101000	80696	39290	60144	87891	54607	43600	77613	46148	47857	54029	57151	56311	62851
296.122	8.79	3889	5614	8258	4261	12131	4622	10743	9351	9945	8086	20855	7681	5278	5687	5338	6316	5194	7400	6057	6003	9726	5418	5910	8178	4094	17064	6133	5489	4555	6136	6795	7114	5975	5702	6884	5888
296.144	2.75	225	224	155	143	228	198	147	160	79	157	1169	4264	218	855	3546	35743	830	265	600	6306	2988	608	262	4852	645	858	52	537	426	189	3024	2988	2440	2566	2422	1714
296.254	8.33	65264	42930	55150	48191	66980	59313	68534	56346	72492	65537	74225	64192	56482	53257	49015	46041	69908	64170	54095	44532	59243	56845	50104	46577	64081	82957	61926	57902	73957	79466	71738	71288	77794	76167	75533	78289
296.992	1.28	2337	2292	1829	2694	2837	1524	840	1452	2211	1866	2155	2008	1796	14327	1671	3623	2032	1595	2460	11538	3038	1517	1698	7255	1509	1753	1816	2352	1290	1258	3278	3310	3167	3617	3546	3337
296.994	1.92	18437	26223	23753	24953	23908	16218	19986	22353	32696	24974	19533	18227	20624	28958	18473	25208	19825	19545	26601	28566	20210	19878	23900	22016	24989	13686	17759	26337	23866	17841	21377	19594	20148	19965	20320	20280
297.069	0.88	8144	10199	10039	10461	8366	6311	7241	5645	7241	9477	10877	2688	5999	5243	3844	5102	5127	6318	6322	3329	5054	4248	7679	5400	978	3814	4395	4193	2432	5306	4120	3483	3429	4038	2931	4301
297.24	12.92	16704	18275	15161	16685	18369	16074	17898	23018	15664	13963	19309	17108	17058	18729	17274	19331	21158	16828	17316	17661	18725	15916	13659	14013	21897	18632	17874	21285	23924	17704	17611	22264	16597	18329	15590	17834
297.242	8.8	2689	7510	8072	6728	3967	4924	3531	3034	4536	5793	2773	2691	4538	3193	2488	4211	2278	3743	2856	4488	3661	1932	4044	3829	2914	2650	3100	2915	2190	4082	2710	4246	3098	3078	3893	3450
297.244	10.91	5388	9046	12841	9518	7393	7142	5927	4300	6821	9443	3125	1975	4620	2904	1463	4142	1679	7287	2773	4538	6040	3004	5961	4613	4013	3078	6257	3146	3818	7435	4287	4727	5216	5680	4341	5098
297.257	8.33	11966	7781	10256	9821	12923	10646	11485	10162	12791	11184	14415	12516	10555	9130	9665	9177	13086	11535	10054	8350	12089	10975	9826	9212	11845	17831	11639	11124	13795	13445	12994	12956	13440	14813	13725	14411
298.061	0.88	9310	12118	11384	11067	9462	6596	5606	6991	8119	6216	11140	4756	7733	6034	3598	4562	5709	8273	6048	3941	4963	5572	7549	5849	3836	5307	5971	5034	4168	6185	3141	4410	4004	3948	4185	3169
298.096	2.72	9795	11538	9689	10095	10720	11882	9295	9657	12977	14787	15017	18678	11561	28615	21891	19568	28328	11184	16492	35455	22998	14990	10829	19656	15359	17622	9848	15150	18278	12412	13639	13737	13606	15964	15846	15805
299.01	2.78	22777	17504	15128	12503	6954	6302	5386	7496	11950	9669	18655	22628	17136	33496	22857	25771	26239	26356	19206	45998	16536	24595	22438	37674	17218	14250	9041	10184	14555	11259	21591	21244	21065	23759	21176	21561
299.128	7.26	26478	27533	41414	16545	20137	27901	19604	34870	22522	24180	26798	31939	25178	692000	19000	18109	22951	28440	23477	45696	8602	8487	9840	9547	8907	8344	8094	8882	10607	9101	24054	24164	23445	23861	24578	24319
299.139	17.41	16215	25818	17863	30460	20573	12525	11996	13546	15483	12152	22673	17933	15539	42357	22412	38865	22740	21202	21889	67609	18119	24255	44936	22444	15419	34684	23731	24149	14764	18362	16686	14468	13969	14303	13506	13925
299.195	14.56	8382	17330	19920	10232	10715	9717	8039	6111	12405	11621	4796	4232	8073	5506	2984	8365	2656	14071	6006	9936	10519	7428	11614	7810	9861	5077	9261	6794	7522	13374	9874	11199	10346	10003	10871	10463
300.077	1.34	6748	6604	6393	5877	4605	3449	2675	4083	5137	4802	3463	4376	3293	1742	2444	3319	4841	6944	1985	2757	4330	6416	6212	4574	4534	1269	7132	5397	3154	9131	6334	5229	5137	5494	4758	4365
300.129	7.25	5787	6086	9201	3180	3348	5765	3553	7555	4567	5203	5280	6589	5475	152000	4146	3791	4449	6255	5184	9950	1760	1842	2040	2280	1831	2058	1855	1803	1809	1840	4873	5291	5219	5257	5035	5265
300.197	8.16	9652	11471	9581	8606	8944	10857	9657	14133	14756	12646	12805	12180	10182	24203	11831	19125	15653	10578	11267	40936	16777	13527	17152	21402	14134	17375	14872	14104	9281	8634	12917	14037	13502	13546	14375	13993
300.289	13.28	24393	28480	24969	26123	28225	24707	22967	22039	25004	29708	41701	31671	28406	24740	27311	45873	38330	18959	28172	57164	37812	29479	26222	41190	24942	41136	39570	32350	23397	22246	27592	27639	27621	28433	26557	27836
300.289	9.33	31229	25142	27760	56823	55222	36866	27567	36750	48024	31513	39847	31195	26531	29299	29379	27292	31939	27118	28804	27717	28123	44144	30669	47700	34649	34921	33782	32551	27610	28697	26470	32671	28706	31738	31250	33040
300.894	0.84	652	938	377	1022	1256	490	743	983	456	1478	1700	582	829	968	1062	1625	816	1112	945	4523	759	964	715	1649	969	1253	701	740	674	672	952	882	388	1061	648	580
301.072	16.9	34568	42811	44341	37280	34272	41718	39247	42364	36952	38289	23286	37773	30569	51995	38944	41710	37335	41526	40713	31002	31434	48216	46078	37853	26096	37177	5042	29461	36902	33536	24394	25423	31977	25363	27717	30452
301.073	12.87	19782	17627	18386	15385	18115	17001	17873	19390	16910	16510	19251	17061	16590	14535	18368	17654	20583	17392	21324	16464	16120	12329	17292	21034	20120	18220	15203	18613	18878	18306	17259	17733	20255	19567	17522	17451
301.073	10.61	14617	16167	14344	16220	14622	15140	18476	14657	16090	15393	12179	16465	15232	15942	17526	14827	19443	15389	16535	16595	16679	14148	17874	15673	19678	18631	16928	16338	17418	14288	15291	15011	16437	16748	15092	15847
301.075	15.24	66807	52528	60553	68898	53174	48184	67755	51705	52247	59816	45809	46145	53389	43835	42430	62180	45563	54838	50724	61303	46903	49041	69283	63093	50069	42723	53736	46339	45068	43738	39287	39063	46183	43462	39173	52440
301.077	9.93	18695	15916	18316	15287	18366	18150	19915	20577	15668	16914	17509	20565	19246	21335	21066	19872	19567	19264	20357	17276	17718	16027	18936	18126	19477	19229	18275	21141	21226	18084	17295	19751	19351	18611	20599	21598
301.077	10.28	16809	17779	19203	17482	16884	17426	19171	18164	17528	17163	17976	18655	18437	18086	19207	19360	17153	18958	18670	19039	18051	17126	19623	20522	17585	17481	18115	17569	18367	16819	16322	17908	17571	17490	18837	18588
301.137	10.28	6733	5941	5769	6728	6184	5797	5397	5043	4641	5137	7891	9155	10374	6935	7324	7092	4880	4783	6732	4853	4160	4022	4782	3577	6325	7592	7589	4385	3535	4528	4234	5023	4597	3835	3762	5011
301.137	0.91	530000	491000	503000	526000	515000	496000	523000	514000	536000	509000	479000	444000	490000	446000	458000	470000	454000	490000	463000	429000	461000	502000	547000	530000	500000	470000	482000	506000	482000	514000	475000	491000	511000	503000	500000	521000
301.138	10.7	117000	99047	118000	109000	97610	115000	123000	121000	114000	105000	116000	139000	119000	134000	130000	102000	124000	128000	116000	124000	134000	125000	125000	118000	132000	136000	125000	134000	150000	139000	123000	136000	131000	133000	124000	144000
301.139	12.31	56790	58844	54085	54730	52880	59334	62793	62067	60079	57312	61881	59845	57320	59149	56435	56318	58409	57690	64969	61410	63176	53833	58852	55675	63599	62737	68463	62645	68262	62732	59732	63363	62631	61904	60967	66797
301.139	8.92	47000	48106	42522	49431	43813	49408	44800	47755	46379	47216	45998	49250	52664	51882	53250	48912	48689	48874	51307	52463	49187	51643	55084	53655	56803	44573	53988	54539	57589	51742	49520	52268	52274	52810	52314	54748
301.139	12.34	53076	52312	53647	52667	51756	52876	53905	55517	48489	50541	55729	56694	56233	53505	51502	53475	51110	47453	53984	52499	52922	48290	53357	45450	59955	56044	65012	49852	56339	50139	54585	56006	59159	57020	51944	59876
301.139	15.01	79015	68817	70262	74173	68089	70908	75297	75806	68797	72807	82372	85035	82889	78463	71874	85696	88317	77734	86970	87324	83840	83427	85236	95755	91133	88489	89217	84283	91549	87666	80139	72788	85669	83195	78803	96025
301.139	12.87	97796	110000	119000	110000	97085	119000	118000	129000	101000	106000	121000	123000	104000	104000	123000	112000	117000	116000	112000	117000	126000	92110	100000	106000	127000	132000	140000	129000	141000	122000	127000	125000	129000	132000	115000	129000
301.139	19.71	74196	75948	83316	86084	82469	85275	82925	90065	79452	81114	81553	84558	80116	84701	88173	81534	86295	82301	82291	89060	98385	86527	90361	87413	88374	81561	83099	101000	94674	91310	81113	90186	85029	83618	95245	93220
301.139	8.94	111000	110000	98162	117000	101000	115000	102000	107000	108000	111000	95383	116000	120000	123000	116000	113000	113000	111000	114000	123000	115000	121000	125000	118000	127000	99596	122000	128000	132000	115000	113000	123000	119000	120000	121000	128000
301.139	13.7	104000	99396	107000	105000	97042	104000	109000	114000	108000	105000	110000	113000	110000	101000	106000	109000	113000	113000	110000	114000	122000	109000	118000	112000	118000	120000	110000	117000	123000	120000	115000	123000	119000	119000	123000	131000
301.14	1.53	99924	87153	93469	97078	90011	92640	99533	93920	92828	85973	94278	92761	92817	92694	91659	93246	91397	86149	97456	79027	102000	103000	115000	111000	99626	106000	107000	109000	105000	106000	102000	107000	103000	105000	112000	108000
301.14	10.88	159000	129000	145000	139000	130000	138000	155000	175000	126000	111000	160000	187000	176000	223000	208000	149000	195000	189000	181000	170000	185000	169000	164000	162000	234000	187000	193000	197000	260000	204000	197000	225000	198000	195000	195000	207000
301.14	10.99	578000	480000	526000	493000	525000	519000	542000	622000	481000	450000	555000	656000	624000	750000	682000	543000	695000	663000	602000	572000	647000	597000	576000	555000	782000	656000	641000	664000	863000	672000	699000	803000	685000	683000	708000	715000
301.14	10	106000	94143	96198	94200	99562	103000	110000	107000	93200	87316	97582	119000	105000	121000	120000	101000	101000	104000	109000	113000	121000	103000	104000	102000	127000	121000	120000	120000	137000	116000	121000	126000	121000	117000	119000	129000
301.14	14.6	84412	75119	79387	83427	74427	76256	79415	84563	78679	75197	87404	89409	88889	84515	83995	87546	93951	87251	89612	92834	96602	86821	92827	93564	98866	83285	93217	90226	102000	91669	89078	84404	92477	87589	91860	98456
301.14	20.05	152000	153000	173000	159000	155000	162000	157000	169000	158000	157000	171000	169000	158000	163000	165000	165000	171000	174000	163000	168000	186000	175000	184000	171000	181000	177000	175000	175000	184000	175000	174000	190000	180000	176000	175000	188000
301.141	10.25	111000	107000	109000	113000	110000	104000	118000	119000	111000	104000	117000	119000	114000	125000	119000	110000	119000	114000	118000	116000	129000	115000	120000	120000	123000	125000	121000	123000	131000	122000	118000	123000	126000	122000	123000	132000
301.141	1.04	96393	84365	82005	93681	91030	82795	85140	83803	88883	78672	80290	78806	84807	85500	78589	77703	76564	81844	81049	61674	85872	94381	94284	95415	93070	84565	92294	93762	87694	90538	84741	93926	93704	94646	96511	94401
301.141	1.27	78463	74672	77057	75620	79992	72260	83720	82101	71912	76344	76589	76613	79160	74994	72117	79627	77380	73865	80365	63585	90485	88074	97128	98071	89197	84577	91432	88789	87219	89691	80670	86509	91393	85572	96263	93463
301.142	15.43	95083	72756	79410	91914	85216	90222	90721	93768	84885	84215	109000	114000	102000	105000	102000	111000	122000	91592	116000	111000	102000	109000	102000	118000	118000	115000	104000	117000	122000	94377	102000	92847	107000	102000	84415	120000
301.142	8.03	70432	67281	69147	68408	64031	66096	62429	64176	67329	67010	71850	76212	75193	70726	70752	75391	72826	73485	73515	74660	69195	72426	78502	78355	75826	71645	71646	72602	77730	71050	69510	71432	75319	75542	71698	73693
301.142	4.14	81493	73664	76013	74490	76058	76739	83053	75121	78766	77666	71091	72535	72811	68457	71852	70914	70872	70295	75398	63168	73435	77726	80863	79770	77186	73119	74150	79044	79312	75550	70798	77686	79027	76819	80257	78491
301.142	8.43	21716	21101	22190	23913	21344	21316	21528	24000	20477	20941	25049	25257	24707	25071	22453	24898	24222	23369	24413	21302	24052	23896	26689	24036	25381	25924	25299	26200	27201	24733	24805	23789	25931	24999	24097	25209
301.142	9.7	33940	29665	32533	28781	27896	29300	36234	36318	29397	28450	32618	35101	37429	36656	37644	34132	33650	35047	35972	31584	33520	37208	37412	37384	44281	32494	32792	39979	45760	40309	35669	41730	42353	38194	44005	39466
301.143	10.72	29610	27563	26066	23602	25401	28477	30212	30386	25676	28369	29415	33635	28344	32852	30453	27185	32522	31924	32001	31212	34855	31225	34058	32052	35748	34222	34296	32020	37050	34859	33603	34725	35466	32985	34039	35928
301.143	7.85	128000	120000	122000	124000	117000	117000	123000	123000	116000	113000	134000	143000	136000	141000	142000	138000	151000	139000	142000	145000	138000	138000	159000	168000	142000	148000	139000	153000	157000	141000	146000	146000	150000	143000	151000	148000
301.146	8.45	15863	15530	16200	16252	15030	17610	18322	13596	13182	13137	13017	12436	12516	18126	16538	16428	16505	15279	14963	14535	15754	14114	15710	18460	18116	15491	14569	17424	17949	14126	15393	19220	14173	15656	17330	15547
301.148	12.32	6870	7745	7166	6646	6779	8190	9292	8916	8975	9040	6045	5675	5262	7865	6290	6813	10000	8758	10031	10060	7100	7067	8648	11896	8227	7034	7772	7988	7736	6121	9184	7196	9626	7088	6954	6209
301.212	16.58	25362	43929	40196	35101	33277	20362	28481	26159	32462	20663	19041	24632	32964	33416	16342	44210	12901	45756	26766	38159	41062	53839	66081	50233	35459	19113	18248	41616	31940	43777	32630	29663	35644	37534	25564	39778
301.284	8.34	40316	30393	41135	32495	36920	53458	34442	44070	30043	32424	37922	35866	42913	46388	41536	42869	44437	47724	34786	35652	29570	32812	33506	36704	40123	33492	35324	33214	43349	41636	35344	40479	37397	38130	37980	38810
302.076	0.87	10694	13165	17209	16158	15917	11263	12554	8903	15630	14010	13829	9657	8643	9145	7921	10744	8970	10658	8994	7592	6993	8021	13805	13535	8611	7395	8938	9591	6877	10869	7954	8633	9135	7224	9118	9703
302.093	1.45	147000	200000	183000	173000	175000	157000	145000	146000	146000	178000	70472	79783	106000	118000	53015	94015	78308	132000	98910	172000	86885	48822	129000	86562	91750	54910	99223	115000	95646	123000	109000	108000	105000	112000	106000	107000
302.125	4.55	31311	27333	23312	27986	22373	20582	20961	20509	18881	17146	38282	29294	33353	38317	23801	28849	42343	21423	27284	83103	23301	20360	19971	21046	29130	25240	31460	18016	20772	24352	21248	27515	22048	19563	21538	23190
302.143	0.88	67877	60586	65246	67675	64636	62438	68904	64303	66229	62070	63848	56652	64620	58056	59681	60218	63239	61813	65027	57118	60772	66409	69167	67948	61698	63263	61761	65797	64393	68984	62934	68393	65728	64310	69874	66254
302.143	1.02	10912	8577	8439	9482	10249	9026	8840	8042	9966	9000	8229	7495	8214	8088	8158	9755	8253	9477	9130	6241	9044	9535	10048	11043	10224	8334	9943	10336	9058	9164	8653	9998	10108	9712	10335	9783
302.143	11	76363	63498	72958	67236	69722	67802	75845	80380	60840	62731	73410	84304	87906	104000	92710	73903	95059	88867	86070	74098	86122	79253	75899	74177	108000	86385	86940	89911	118000	86778	93610	109000	96108	92060	90774	95034
302.144	11.01	26896	23461	24044	22129	21861	21708	24023	25329	21925	21719	24381	25220	30048	34093	27600	28694	31523	28975	28491	26069	25681	27192	25806	28764	34593	26204	26576	25888	37881	30170	31612	35654	37683	28290	34529	33683
302.148	10.99	54150	46977	55997	52232	55369	51317	60131	62743	42751	43348	58772	69200	67108	77186	75269	53261	72679	68652	65188	57551	70263	60399	57142	53739	84264	69728	70881	75991	92304	65859	70613	85061	65707	74590	62853	70614
302.154	11.02	2303	1545	2016	2147	1297	1560	2068	1597	1749	1666	1450	1252	1787	2350	2073	2079	2127	1330	1782	2043	1395	1832	1346	1908	2378	1806	1945	1931	2856	1868	2050	1891	2509	2238	2101	1970
302.305	9.64	15682	9393	9716	33493	25147	15132	9802	15155	24114	11881	25326	13850	10468	12548	13840	11762	15554	10316	11629	17963	10577	28234	19040	32860	11904	16025	16962	12718	6976	10679	8395	10760	11359	13414	12935	14233
302.305	8.96	1260000	1160000	1300000	1020000	941000	954000	1050000	1020000	1260000	1080000	1290000	1180000	1050000	1100000	1100000	1200000	1400000	1170000	1260000	1030000	926000	951000	1190000	1360000	1020000	1140000	1100000	1080000	1180000	1080000	1050000	1130000	1130000	1180000	1180000	1170000
303.161	0.99	12229	16499	11708	13251	8543	8825	9722	10347	12056	8959	11245	10142	14208	10027	11178	20253	10133	9528	19869	13081	15722	12663	11642	15389	10982	11609	14338	10891	10529	11101	11381	12962	14736	12337	12225	12066
303.229	10.54	4424	8342	7582	1893	3918	33499	12892	882	2273	38682	505	252	0	505	378	630	126	757	126	630	34637	883	504	252	253	378	883	378	756	1389	2906	3159	4422	4676	3412	3916
303.233	10.53	17815	28051	29689	9338	16798	153000	40052	3908	9720	143000	3909	1638	2648	1640	1512	2016	1386	2144	756	3026	158000	1639	2270	2395	2019	1640	4287	3025	4286	2903	11868	15156	13894	17805	15658	14145
303.309	8.96	257000	233000	262000	203000	187000	190000	211000	207000	253000	219000	258000	240000	211000	221000	222000	241000	279000	231000	254000	202000	189000	189000	239000	280000	205000	227000	218000	215000	237000	217000	214000	226000	228000	236000	234000	234000
304.236	10.52	2270	6813	3786	1892	4669	26155	8843	883	1009	24766	882	883	378	378	126	505	252	504	378	630	31468	378	378	252	1009	378	1135	504	504	630	2018	3408	2397	2396	3406	3657
304.286	8.63	1147	1099	912	629	844	898	855	1469	663	832	1032	1136	874	1901	43920	27931	1422	28472	17593	1191	10224	6842	8850	11563	9348	7680	12557	5119	3915	7391	11652	11448	11223	11226	11222	11022
304.298	11.47	16824	29695	15682	15427	7170	10864	7549	26381	11545	10643	3733	3451	6596	6181	5637	4572	5139	15971	4179	5150	504	258	2427	3228	397	310	370	455	817	395	195	730	1165	7710	6270	29992
304.298	11.56	23514	41528	22951	21955	10999	16569	11823	37236	17575	16567	12076	11074	20156	18017	15939	11727	13346	37742	11816	11685	5849	5138	8292	11139	7167	5343	7186	5019	6907	6687	242000	258000	266000	274000	276000	287000
304.31	8.96	29852	27447	30208	23023	22865	22608	24722	23750	30168	25852	29270	26986	24161	25766	28013	28558	32166	26900	29060	23837	22936	21376	26744	31510	23907	26489	25700	25166	27089	25190	25441	26127	27001	27648	27800	27202
304.969	1.16	32287	23131	26808	32545	31034	24751	21869	21668	32995	22479	34605	35159	34128	44146	31106	39257	35203	31136	40249	38637	30778	29289	28217	41829	28847	24206	26705	29635	29122	20655	31862	33567	32554	32147	32601	31311
304.974	1.04	22327	8078	9017	17729	17485	9569	6474	5852	21216	7140	16584	19768	12927	32113	14348	33515	14437	10034	29362	11122	21522	14350	8741	23036	12289	8525	8685	12770	12697	5854	17593	18349	17909	19867	16964	17868
305.056	0.82	3775	6617	5004	3314	5493	5444	3625	4454	4354	3651	5714	4046	3783	15141	3135	3813	2930	2695	5293	9930	3620	3475	5385	3117	3296	3243	3513	3812	2750	3230	1820	1728	1597	1880	1910	1465
305.107	3.05	5384	9177	8114	6697	9175	8395	6735	6177	7641	8602	6503	9195	6702	10186	7206	11682	9017	6871	8163	18813	9781	6586	7163	9719	7292	9449	7587	8985	7970	9019	7550	8263	8300	7904	8170	8053
305.156	3.2	5770	4516	6258	5147	4067	8831	5145	5268	2973	5765	11532	6717	4817	6313	17399	5796	4728	7666	3603	4041	3343	3884	4142	6471	3448	29343	4800	3081	4252	15173	7615	8383	8066	8300	8457	8324
306.031	4.1	10680	18028	7559	8130	6406	2334	3016	4146	4259	3928	14811	5070	9630	19537	4755	28716	16635	6780	13256	53809	10769	13459	7164	14188	12229	6666	10021	7256	10289	13738	10660	11022	11093	10887	11901	11382
306.242	9.41	3807	5432	3655	4747	4190	1690	7443	4281	2938	8521	4524	6496	8534	4655	4230	7189	6167	5316	6038	6225	8237	4576	6220	5161	6016	6280	3160	4125	3852	3457	5717	5428	5571	5932	5121	5771
306.849	1.11	20166	21702	20172	21414	28578	33437	34658	19054	24765	31205	55139	32850	22046	41069	45949	61243	55791	19699	54888	104000	40757	49275	17384	43316	39883	62537	32944	31755	22580	27144	34444	34964	33945	35634	33233	33793
306.86	0.98	2803	1043	1757	3939	3986	2757	2644	2234	6828	3191	12597	5065	1340	8672	8424	11132	10997	3794	10827	14357	8397	10321	2161	10402	8392	5782	3466	7927	6724	2801	6964	6375	6755	8335	6319	7225
306.894	20.06	62017	64497	67290	66843	73325	71982	66013	69951	65574	62633	79716	76302	74988	71347	71655	74832	75537	72190	73569	72887	110000	108000	88742	85335	117000	105000	103000	102000	116000	110000	100000	114000	105000	98928	114000	113000
306.954	0.92	32848	35537	33993	35270	37732	38484	42739	40308	34510	33168	38642	37658	36011	47836	50554	45522	37576	35069	41795	43246	32201	31988	47132	38882	39752	41016	38307	36432	35464	41410	35960	34599	37042	36591	40031	37768
306.968	1.05	4612	4374	3044	4132	4972	3489	3269	4019	5007	3680	4503	5817	4425	7759	3862	6426	4509	3910	6361	3844	5143	4486	5351	6116	4590	3529	4374	5313	5193	4286	4183	4639	4973	4574	4788	4944
306.998	0.87	6587	6026	7140	7044	9423	9156	9770	6990	6721	3507	9066	7796	8462	10881	12813	10972	9679	9008	9225	10878	7249	6151	10064	8806	8169	8449	6459	7476	9185	9426	7053	5748	8463	7865	9293	8749
307.079	4.53	22176	26597	13697	16767	8123	2924	5075	9052	7627	6061	32469	11392	13321	47252	12321	17246	64006	17659	32643	149000	32438	24262	14911	23055	25019	16579	27226	16704	22870	25026	19547	21591	20867	21733	22260	22160
308.879	1.04	28552	16039	20581	25572	24985	20209	14631	14578	26270	18103	28101	23425	18716	34229	24171	33503	24416	20180	32152	16402	25320	29262	19035	33981	22839	14300	21916	27253	24712	15497	25319	26292	24971	27605	27143	26128
308.952	0.92	10511	10823	13802	13362	13174	13203	13645	13945	12323	13120	12043	11478	12501	12241	12167	12677	9434	12786	11786	10871	7544	10478	16662	14626	13760	16043	16732	13455	15042	14350	13828	13386	11294	13156	15172	14789
309.129	8.31	14200	12406	12000	13785	19434	15683	17838	17478	17768	14193	15793	15945	16680	19983	14155	11472	17008	16565	13800	14003	15943	15719	11292	11242	19917	16384	14690	15979	20502	15496	14430	18922	15212	14940	16822	15320
310.199	6.92	12194	19089	13159	17328	20527	20198	14491	16731	21965	25679	47015	78260	38381	58889	64826	79629	78657	31971	58471	55292	39241	55013	38220	74944	37539	38442	29659	50644	25388	21435	38859	39355	39035	40374	39230	39345
310.235	9.04	32976	34174	31930	33702	42321	34750	35317	43786	32786	32567	54767	55456	55949	73171	57418	55287	66739	57056	55926	55117	57780	57641	52356	52915	73908	56516	55203	61408	73173	56066	54669	69145	60211	61374	59278	59835
310.31	17.06	45230	41170	47227	23104	65621	20220	66160	77856	33133	72944	23987	40606	23790	18543	14359	26755	83481	74649	20969	49390	105000	22301	23347	38321	27170	44031	17244	22007	39752	75039	114000	126000	131000	129000	131000	133000
310.873	1.03	33793	20525	26074	31030	31519	23747	16583	17093	34243	20861	29409	28182	26196	38032	24193	34548	25526	25566	33835	16942	28370	29667	23140	35746	27121	19637	24264	29139	25322	17658	29673	30786	30999	32128	29328	28951
311.007	3.23	71953	91491	85961	102000	111000	77646	76656	96575	116000	104000	75706	67121	72227	112000	62770	85795	71975	69421	94720	88785	86243	83558	118000	99201	124000	64616	87107	126000	122000	91944	93254	88983	90590	94132	94761	91429
311.007	3.6	89753	118000	105000	111000	151000	89011	96080	116000	126000	120000	104000	90260	93592	154000	82783	121000	94045	80010	127000	152000	141000	111000	140000	143000	154000	94278	111000	173000	162000	117000	118000	119000	123000	121000	127000	124000
311.124	1.92	5954	10857	9513	6275	7762	9946	8449	7665	9536	9687	7127	10640	8235	18801	9953	14823	8780	7888	13363	20116	10166	7805	8591	10704	7044	12074	8385	10605	9158	8973	10427	10010	11019	10527	11647	10638
311.312	17.04	10489	9114	10123	4982	14411	4558	14908	16962	7456	17245	5542	8149	4982	3946	3168	5596	18051	15713	4261	11462	24716	4697	5179	7789	6398	10273	3294	5212	8870	17267	25546	30210	27898	28819	27406	29223
311.997	2.85	30495	31151	31258	28749	28206	30907	31963	32546	32645	31080	29964	27191	26622	28896	28821	27499	29033	30224	29077	29559	25258	27622	31621	30332	27342	26637	29999	28969	28397	32194	28658	26244	27318	29078	27430	28603
312.038	1.47	60917	59279	63831	66870	62179	53818	96668	53828	38037	65141	109000	134000	119000	74873	131000	101000	122000	96749	91950	67030	94268	88119	85491	87217	108000	94419	85798	84906	101000	93157	73201	72753	67809	75141	67907	66796
312.217	7.66	4372	4098	2265	1763	2432	3136	3389	4916	5543	1880	6571	4869	6542	9810	5168	6710	10870	8325	4836	16191	7471	6635	4710	9224	5209	7380	3908	5065	5442	1896	5851	6106	6147	6574	6587	6834
312.22	7.2	1943	2076	2003	1912	2176	1926	1422	2193	2625	2119	3324	5473	4763	7187	6110	8790	5655	4364	4843	8815	5581	5119	3902	7288	3694	4368	3441	5068	3177	3103	4797	4615	4938	4644	4419	4971
312.782	0.92	61789	55343	60899	59458	63411	55876	61266	62428	65391	58268	73302	72255	77323	49850	61919	59050	60458	78287	68516	36556	55224	72020	72155	69984	75351	64266	73399	76391	73320	69040	68979	60888	68990	68258	69634	67838
313.036	0.84	7331	9359	9512	13951	17038	30197	16240	15460	12926	9422	11118	13711	14618	16537	11128	33143	14865	13236	14226	24770	13000	8249	17012	26676	13129	24466	13855	22088	12648	13945	14388	13704	14740	14550	14082	15277
313.22	7.66	1161	1151	593	410	936	925	774	990	1096	557	1632	1085	1660	2221	1083	1628	2325	2041	1141	3415	1709	1795	1093	2204	1216	1845	1244	989	1386	673	1383	1475	1553	1712	1643	1487
314.181	0.89	11742	15025	11727	11597	15550	6218	11569	10040	8192	12143	7294	4071	9260	2566	5612	3959	3928	10988	12321	360	6360	1699	14315	5156	9999	3965	10659	5199	11216	15752	6341	7121	6303	4249	7685	7865
314.232	7.78	18734	14918	14919	13320	14829	11941	12855	14551	12863	10996	29394	38958	33574	52002	44569	45062	42727	39202	33427	70304	46607	32255	31431	57967	32227	36527	27824	42928	21865	17674	37155	37198	35719	36832	37294	35886
314.779	0.93	98906	97345	105000	95240	102000	92265	101000	105000	107000	102000	122000	115000	128000	87855	102000	102000	115000	122000	117000	57610	90209	122000	115000	113000	122000	111000	118000	119000	127000	105000	109000	107000	118000	115000	110000	112000
315	1.19	115000	71559	86741	116000	93870	80657	73088	77677	107000	72044	104000	114000	111000	107000	103000	120000	108000	102000	118000	61690	90392	94520	80214	101000	94269	68762	79534	89429	91959	64349	95525	95700	94135	97044	91381	94760
315.002	1.55	7863	2351	4314	5472	4786	3584	2614	2869	6567	3707	8521	7900	6019	16721	5577	16270	7887	4671	17314	3866	9985	6586	3084	10618	5123	3455	3951	5525	5340	1973	6990	6356	6377	7348	6945	6647
315.003	1.06	38116	13241	14644	27996	20292	15831	8764	8502	29680	10935	25748	29111	22296	54447	20481	49987	21317	17864	40499	17404	27998	18162	11551	28307	16901	11609	12589	17231	15342	7546	23116	23730	25287	24515	23070	24633
315.045	3.28	4383	1357	1649	941	1817	1106	1025	840	677	1336	3430	6620	12282	18118	3979	760	1603	1636	1159	8324	6309	2458	3528	14989	3214	7043	887	1646	2745	2153	5842	5725	5384	5835	6086	5788
315.158	8.45	17338	17073	18089	15260	23754	16824	14456	26665	16172	14403	13109	8118	6644	8885	10339	20709	14649	15659	11149	10109	17224	11318	19669	22397	19606	9189	12426	10255	19392	17030	12653	22753	13078	12331	15751	13072
315.162	7.23	3223	2590	2373	1866	4367	2963	2743	4769	2161	2383	1209	947	964	1282	1011	1108	959	700	940	940	2529	1611	2914	2437	3352	1571	1368	1462	3685	1644	1597	3608	1830	1569	2382	1794
315.238	7.78	3264	2383	2321	2321	2733	1982	1915	2577	2029	1557	4769	7072	5804	9570	8029	8137	8490	7037	5927	13483	8314	6044	5349	10468	6254	6507	4970	8384	4601	3214	6899	6983	6616	6465	6874	7108
315.253	8.81	3914	11357	12109	8950	7170	5573	4679	3800	6531	8199	2087	3102	5057	5004	2414	3634	1515	3282	2258	5821	7071	2601	7175	5188	3132	2238	4647	3833	3529	6267	4670	5077	4652	3483	4920	4566
316.209	5.42	3614	3871	7484	3190	2752	3308	1863	3920	3918	4161	8550	11449	13198	16645	9715	33700	34956	8207	9236	8656	14043	17716	7515	18535	8846	11079	11293	8928	4398	4628	9591	10064	9532	9937	9745	9928
316.248	8.06	22681	23870	21897	23348	32074	21146	20346	22142	27439	25480	28827	46152	36127	83234	40319	72739	36209	33461	32597	98599	58528	34508	26946	68817	30667	32310	27113	40429	19104	21921	43611	41667	41706	41977	42902	41389
316.323	9.25	13093	12742	12980	11785	14195	11500	12013	14124	15055	10737	9324	9368	8875	12361	49346	53235	12468	53943	52625	11240	53283	18390	25175	35882	25646	33295	25348	14558	24517	31579	35900	38008	37681	39209	39635	39054
316.323	9.47	38520	34243	35545	30994	26784	28770	30200	30777	45650	30110	28728	31920	28989	34105	119000	117000	39187	139000	119000	30783	105000	49467	60456	81667	62065	73638	62382	42892	62229	71496	85081	88269	92613	92539	91208	88979
316.323	9.49	4706	4522	3891	3408	2713	3477	3617	3074	5925	2975	10041	8687	9821	9328	32101	31993	9832	35176	31391	5947	60777	31888	18732	30717	37750	44797	39509	25502	35632	41958	59206	61848	65284	61342	61743	48981
316.774	0.92	67304	64778	70580	64151	67978	66292	65703	68465	69129	68230	71579	75249	88671	55548	69950	74398	74287	81266	79918	38870	55127	82547	74641	70682	80610	67252	80338	75105	81642	71526	72265	69456	76917	72855	74658	74519
316.998	5.59	7349	18165	4925	6318	4757	1706	2538	2884	2925	3240	15309	3152	8406	23968	3701	23108	14728	6619	8654	48425	11145	11503	7291	9328	11767	8738	11256	6256	11173	16594	8750	10734	9695	10012	11330	10092
317.021	0.85	16257	19501	20065	20732	16738	20905	18315	19246	17995	16933	22198	16796	17709	27426	25257	17969	20072	16871	20593	27238	18487	14894	22505	21445	19371	19459	19634	16428	16414	19956	19099	17760	18531	18617	18338	16386
317.05	2.72	50187	51998	49757	59878	70796	62254	55699	53896	56839	56932	46048	71694	54481	62859	53532	65047	49334	45134	67371	58088	52906	45253	52880	48765	49080	45897	54140	59995	54899	48279	47822	48778	46032	49179	49772	49815
317.109	3.3	11733	13747	12568	11836	12822	10740	11550	11580	11147	13118	13032	16315	14082	19955	13225	20760	16982	12782	15029	18605	16339	14043	14392	18061	11936	17353	12272	13644	13574	12370	13743	14224	14363	14810	15241	14531
317.112	0.89	19284	14257	14404	14325	13245	17169	18987	17108	15373	15331	16951	14581	18100	15652	14191	13531	14108	15684	15956	13860	19183	11574	16610	16390	16103	15481	11837	15305	16311	12522	15394	17038	16463	15718	18164	17394
317.249	13.05	8250	12002	7289	10306	25741	28892	8357	8746	11135	28418	5500	2149	2011	1708	2102	2620	1676	1956	2416	2050	25575	2005	2519	2943	1633	2032	4626	1850	1558	2931	3054	3406	4057	4490	3987	3819
317.25	8.06	4591	4503	4450	4278	5701	4153	4093	5001	5547	5061	5426	9583	7402	16489	8328	14649	8029	7064	6912	19024	12420	7254	5880	14162	6835	6909	5606	7536	4078	4840	8713	8532	8381	8725	8619	9303
317.305	8.35	14393	11744	16176	11073	12086	10648	14381	12592	13437	11239	23589	15521	16653	13613	13554	16836	18857	15950	15153	13970	16753	16549	18536	22059	17805	22859	19584	19096	20762	19912	25441	23572	24392	23567	25994	21367
318.24	9.02	16255	20316	14176	9096	7669	6866	18759	25943	10187	11138	6938	7031	9650	8910	5242	4799	17271	12043	4917	17639	7956	4867	4553	9382	4589	7775	3437	3679	5032	12261	19932	19274	19857	20618	20420	19583
318.3	8.31	126000	205000	171000	175000	237000	246000	208000	169000	195000	252000	169000	130000	78365	117000	90371	116000	184000	124000	118000	121000	123000	119000	182000	145000	124000	145000	115000	136000	156000	148000	77424	80911	79447	84217	90908	131000
318.301	8.35	1890000	1600000	2170000	1600000	1870000	1580000	1940000	1830000	1980000	1740000	2820000	2060000	1890000	1720000	1690000	2030000	2320000	2040000	1910000	1690000	2120000	1820000	2250000	2360000	1950000	2840000	2200000	2030000	2260000	2420000	2740000	2720000	2790000	2900000	2870000	2880000
318.303	8.98	21641	27872	27309	18330	17955	14764	22426	19778	22563	19902	29736	28671	25098	22270	22755	24430	29157	29817	32380	21348	23240	20275	28100	34421	26556	25536	25136	23202	27376	28066	29603	30782	31839	32425	31440	31455
318.771	0.93	22264	15331	21466	20056	21609	21110	21039	23503	22394	22263	23832	25595	26674	15098	26949	23195	24244	28395	23725	12596	20017	26699	24007	25407	22667	22788	25423	28599	26354	24356	22350	23805	27367	26313	22652	25104
318.93	0.94	32433	24089	24706	25152	23765	22283	20082	25697	31173	30786	30991	31552	29041	57440	32964	30183	36270	24920	33005	76889	32937	23731	19823	29444	25501	29923	24824	28101	25665	24450	32830	31103	29896	29835	28330	30847
318.936	0.81	4270	7060	5619	2955	3633	4441	1865	4258	6047	3125	3572	2409	2502	20030	674	1757	1070	2176	3560	6657	2570	2930	3932	1377	1812	1339	2996	2571	1235	1984	574	414	473	549	420	508
318.966	0.93	43392	68894	47542	46392	55619	30583	50941	51130	44616	48110	83877	88501	104000	41299	69808	81031	66641	88513	92982	25017	71125	61181	56774	59809	69106	64606	82769	77009	78750	59249	62779	66471	65918	65955	67634	67142
319.134	2.31	819	1021	3645	772	1223	2592	928	1185	2790	2347	778	628	693	670	573	2141	1063	823	617	891	843	750	950	806	711	812	624	1027	821	828	1148	1515	1157	1103	1491	1239
319.163	4.44	387	387	359	621	617	367	261	539	441	147	1432	5925	631	7110	2509	34904	4306	576	3959	34470	1580	3317	524	2076	923	1119	742	827	814	434	2378	2511	2219	2566	2289	2335
319.223	10.91	9171	12875	22131	11443	10379	10292	7765	8084	10155	15271	4196	3154	6943	5175	2336	6098	2805	10620	4889	5735	8911	4093	10902	5081	6706	3448	9010	4138	5912	11654	7309	6624	6110	7198	7209	7051
319.261	17.77	299000	442000	416000	467000	434000	342000	301000	314000	366000	462000	362000	225000	280000	235000	188000	284000	304000	273000	262000	266000	232000	267000	340000	297000	177000	225000	274000	216000	175000	282000	179000	190000	195000	219000	206000	226000
319.281	12.96	11235	9803	10358	9161	9365	9497	8879	11475	9176	8945	9271	9300	9596	11417	9064	9806	12277	9772	10586	10352	6676	8594	9694	9641	10841	7141	8294	7934	9832	8138	8091	8974	9529	9023	9576	9585
319.3	8.31	23246	39158	34534	31935	47229	48822	40129	34563	36182	50182	32460	25576	14925	24970	17175	22430	39768	24270	22906	25428	24972	24298	36309	29228	24869	30287	21735	26069	30655	29614	15397	15347	15884	16550	17607	25315
319.303	8.35	381000	326000	442000	322000	380000	329000	388000	376000	414000	354000	578000	425000	384000	353000	338000	416000	475000	410000	389000	346000	424000	375000	458000	474000	394000	582000	461000	406000	464000	496000	552000	558000	573000	592000	591000	584000
320.255	10.99	24883	15575	18241	7500	8322	12307	29831	29928	11060	13396	10481	11957	11307	11735	4669	5334	19646	7750	4823	27019	8568	4645	5284	13093	4258	12081	3670	5195	7308	17248	32103	29240	31512	30691	30628	31161
320.258	9.65	17393	11932	14565	6876	5151	6353	19001	26046	7423	7122	5539	7584	6176	8188	3474	2695	12347	5453	3123	19238	7335	2490	3206	11074	3394	8944	1835	3444	3285	12240	20072	21523	20557	22651	22276	23479
320.266	17.77	66416	99397	91372	105000	98614	77293	68373	69890	82604	103000	82578	52028	62395	54787	42027	63880	67257	61560	58510	60233	52661	61562	76786	66713	39739	51732	60721	50079	40010	65317	40929	44429	44247	49973	46226	50833
320.31	8.35	47801	40079	56734	41201	48913	42799	49179	46472	53787	44716	75608	53468	47997	44663	42431	52473	61867	50259	48006	44534	53705	44742	57206	60718	50476	74479	56258	51453	59159	61511	72527	74154	69542	77127	81111	75888
320.931	0.93	17683	12706	10350	12112	11458	12156	10652	13842	15799	16114	14163	19604	16153	31049	18899	18780	17079	11957	17700	39296	18600	14155	11731	19415	13892	15403	12963	14606	13781	11250	16062	15201	16063	18078	18578	15971
320.963	0.94	26817	37687	25331	21995	29040	17178	31157	25279	28620	26140	48829	57874	59898	28889	40450	47095	38198	50488	56750	16868	44328	35844	30347	36504	40470	35571	48223	44947	45629	35117	41288	40275	37907	41728	44096	39787
321.094	5.17	74877	74183	75809	76678	104000	73253	78913	116000	73872	74044	76234	79170	78328	110000	75604	74435	112000	80085	80402	69669	66350	73205	75798	74102	106000	73090	72030	76346	114000	72995	70787	104000	72282	73860	75929	79111
321.129	5.49	32797	216000	227000	33378	42269	65087	48070	54142	136000	53717	221000	137000	56348	113000	232000	56896	66893	137000	33669	30651	36705	32828	37923	39471	30312	55675	34975	30493	40681	45286	51886	52697	56275	54750	56817	56261
321.151	2.63	6408	6568	6689	5832	6241	6623	6663	6478	6285	6651	6482	5667	6479	6152	5686	6143	6254	6478	7639	6050	7434	6581	7904	8182	6068	7227	7440	7441	8571	7603	7019	6358	6834	7206	7852	7593
321.314	18.79	21068	17113	23422	12125	27594	8786	24061	35381	16691	32753	13536	16324	9959	9578	11084	17513	29609	32996	15689	23069	38387	9193	14143	21415	13293	17630	11271	9627	20133	30185	37640	39189	39625	38536	42057	45761
322.133	5.49	5512	36154	38459	5351	6749	11021	8129	8480	22904	8337	38135	23067	9629	19007	39250	9489	11119	23601	6064	4862	5848	5210	5674	6108	5328	9531	5893	5070	6673	7468	8747	9145	9282	9580	9472	9480
322.249	8.32	6377	11406	15405	10488	5137	4871	5372	5437	5295	6121	9139	7094	4569	6375	5170	12946	9807	6181	10263	9923	4792	3675	12701	13752	5089	6054	7081	5683	3466	6668	6262	5944	5511	7070	7300	7035
322.272	9.34	17311	10648	14154	36560	32638	17887	13712	19088	27444	16008	23094	16876	11548	12718	15841	11779	13949	12679	13260	13740	12238	29258	15008	31861	15656	18248	19227	16809	10034	12395	12767	15252	15684	15520	16022	17345
322.813	0.91	19048	20935	21255	14427	23649	16164	18271	17237	21536	22658	16626	22096	18182	16549	19492	20188	19615	22198	22372	13283	15304	21899	22301	22435	18402	15183	21449	18966	17656	23547	19630	17882	20593	18057	19096	20036
323.103	7.93	4051	6075	6034	6677	3243	3991	2635	3374	4516	3987	8009	4404	3207	4924	3716	11301	13337	5290	11471	9443	16556	9189	10926	15516	7926	7011	12220	7460	6386	8936	6606	7035	7226	7015	7533	7908
323.195	13.62	38535	69587	75874	54037	52407	39574	51563	36639	47931	54977	20203	16887	33835	18644	14801	34163	12915	52297	21573	32874	50639	40737	65026	36075	42540	23244	44671	33806	34069	60295	40289	45305	40526	40242	41633	44124
324.2	13.62	15858	21965	24669	18733	18080	14297	17864	14422	16551	18924	8652	8267	11899	8594	7383	11880	6260	15540	8633	10873	16006	12578	21010	13645	14178	9286	13840	10759	11679	18192	13081	14463	13163	13272	13659	14130
324.286	12.08	10712	21810	14514	14710	14014	11253	17038	14658	12862	18793	15649	15681	14606	14061	15790	20545	17558	15999	14293	19806	21594	16043	17932	25016	12338	20078	14258	13567	11329	13151	13051	13589	13497	14126	13215	14689
324.288	8.97	43456	40616	39519	36211	30579	32374	31716	30980	37624	33488	33482	37365	33449	34360	34589	38339	41763	35607	41009	30937	30763	30929	39303	47413	32950	32995	35110	35018	38724	35399	32951	35376	36782	37849	37902	38387
324.807	0.89	31434	37281	35101	36456	42990	28273	32243	31132	33779	40584	38611	33736	36885	29730	28526	38922	35628	37380	34380	23925	30630	31966	36839	33748	31797	26684	36138	31742	29044	38747	30537	29075	32544	31945	31675	32117
324.99	1.28	2639	2523	1508	2506	1873	2047	1978	1506	2812	2097	2153	2458	2104	6671	1612	3705	2366	1947	2760	11996	3261	2447	2122	3629	2466	2386	2167	2817	2151	1490	2602	2979	3162	2921	3057	2498
325.098	7.88	11431	9509	10840	9321	14067	11651	10190	15325	10711	7904	11506	10823	10716	14556	11719	9122	15651	11919	11201	10797	18582	17654	14054	13197	27367	18645	17313	19141	30395	19190	16508	24556	16977	15948	20431	18505
325.213	15.24	451000	422000	422000	477000	414000	345000	474000	387000	397000	404000	308000	241000	432000	229000	210000	475000	191000	453000	313000	456000	516000	464000	547000	467000	441000	248000	564000	403000	318000	479000	386000	383000	438000	415000	382000	482000
325.249	7.08	4020	2911	3093	2337	2733	3905	4463	6450	6826	4782	3885	4126	4389	3485	2541	3257	5930	3478	3026	4078	4971	2784	3317	3456	3251	4679	2106	3338	2725	2555	7596	8031	7709	7929	8191	8041
325.972	3.22	4544	10282	5956	6678	4161	4327	3439	2764	3521	4827	14541	3878	9947	7231	4318	23476	7712	3561	8658	34065	26673	5795	4129	7988	4559	5239	9005	4501	6243	7596	7760	7288	7260	7577	7743	7508
326.216	15.23	84926	75772	79321	92402	77846	67041	90330	73969	75622	74900	61044	47344	81791	43648	40631	92227	36129	84554	59167	86333	97613	90420	111000	88533	86218	47046	110000	78877	61171	91987	74918	73589	84891	78212	70348	90639
326.217	2.24	2344	2486	2593	2063	2263	2157	2486	2652	2530	2261	2604	2237	2005	2307	2323	2364	2267	2182	1907	1671	2235	2833	2786	3091	2176	2891	2624	2569	2725	3044	2444	2560	2429	2468	2849	2397
326.306	13.81	31859	34583	31456	34897	45431	22328	26643	25800	35542	29499	41822	45837	34766	25164	29206	51173	33335	29988	35197	38705	46615	39926	42088	47598	35212	39840	46563	40676	28531	33157	31132	32938	32713	35671	35237	32989
326.806	0.89	12046	17251	16613	10900	12502	9503	9841	11426	12260	13213	14618	12137	11874	11563	10533	12917	12851	13341	14192	9573	9563	11419	12325	14061	12772	10150	10500	12331	8894	13473	12939	12559	11810	12454	13423	12814
326.91	1.28	3312	5885	3261	5288	6426	4435	4931	3545	4668	3990	4846	3890	3412	25137	4238	5260	4686	3087	4619	42126	6592	3959	3691	13647	3587	6283	4365	4928	3292	3867	6424	6943	6846	6522	6939	6662
327.018	0.86	21602	20882	21361	25823	25073	21401	25701	26499	21293	21607	20645	16410	15708	23435	24522	19587	19620	23382	21596	21719	13176	16688	30298	18928	22164	24222	27691	20957	23049	25965	21192	20136	19329	20959	22369	20898
327.051	0.83	153000	173000	151000	167000	207000	186000	199000	169000	142000	157000	204000	181000	166000	230000	307000	207000	209000	170000	215000	293000	152000	139000	190000	187000	164000	194000	155000	164000	152000	175000	156000	149000	154000	164000	164000	160000
327.076	3.25	8108	9873	8992	11550	13118	7800	7702	10310	13807	10546	8436	7266	8354	13046	6976	9904	8210	7936	10446	11858	10208	9058	13454	11438	15515	8018	9331	14953	14694	10562	9424	10193	10104	9933	10128	10272
327.079	3.59	9949	12568	12169	13186	19682	10073	10363	12365	15845	13624	11839	9981	11082	19916	10309	14457	11374	9312	15083	20604	16402	12699	16714	17485	20766	10892	13067	23000	20435	13296	13159	13686	14635	14057	14751	14343
327.089	3.06	11540	16385	15311	13715	16516	15179	13307	12653	14022	15142	13892	17825	14078	18750	14743	20850	17249	13828	16428	29523	17955	14136	15756	17656	15167	17353	15583	17917	16647	17813	15405	15884	16323	16650	16638	16604
327.199	3.59	16228	14264	20130	16324	10930	28959	15906	15224	8920	20027	37722	19543	15717	20200	61341	18632	16034	27494	11455	14560	7709	9967	12104	15136	8276	87571	12856	7191	10925	46480	22508	23519	24106	24293	24527	23383
327.226	16.88	58411	110000	96525	57290	56330	53369	81642	61102	69999	59811	21857	29099	48481	61274	33861	72629	21392	93331	40391	45954	56150	106000	109000	52376	40099	31395	9335	37767	36385	62216	41423	43098	53243	38799	40455	50531
328.054	0.83	12386	15779	14734	15851	17462	15911	18625	15542	13129	14285	18096	16193	15814	22265	28813	19952	18899	14475	19446	27170	13481	13479	17272	18293	15009	16835	14521	14486	13494	17221	12973	12769	12710	16241	13868	12557
328.084	3.58	1488	2510	1286	1481	2339	1186	1577	1935	1843	1736	1761	1272	1309	2162	1148	2035	1420	1246	1843	2229	1864	1588	2054	1947	2407	1121	1648	3034	2563	1520	1772	1747	1791	2136	2173	2081
328.202	8.54	5189	6495	5664	6046	7494	6778	5872	7452	6939	5827	7642	7414	6686	10310	7239	8333	9535	7235	7344	13196	10945	11130	12939	12783	12428	12202	10987	11434	12383	11014	7972	9315	8324	8046	8707	9440
328.23	16.88	11002	22250	19543	11392	12919	10521	17076	11642	15352	11259	4640	5575	9332	11350	6943	13859	4881	18091	6326	9803	9888	19638	20816	11945	8251	6309	2270	9242	7005	12541	9717	8481	10749	9255	8665	10654
328.356	12.51	93401	100000	93082	93428	103000	89742	90211	93441	103000	99697	42389	33197	40980	55694	50782	52793	66290	65088	62290	67982	10137	9628	81302	75644	13716	9996	8269	16623	26109	26869	720	1060	1622	6097	5559	25681
328.356	12.7	38101	40453	44254	42802	43430	43685	46761	40469	50916	48692	53036	45279	51475	67248	54098	52647	66347	63975	63820	60821	34256	36394	105000	98019	45494	35524	31280	44012	65675	68108	2601	14099	25666	37160	43437	73476
328.363	12.82	1835	2401	2406	2197	1955	2531	2535	2250	2965	2034	4470	4058	4326	5033	3648	4370	4045	3398	4142	3538	20117	23931	7010	8287	22626	25153	23116	20237	19670	18088	77090	61929	53648	38841	41614	24905
329.018	1.59	38913	28323	25323	31549	27779	24127	10900	19823	45077	22206	16643	16400	17788	51117	11948	29872	18315	18280	30369	29337	21580	14189	15637	23963	15079	10528	12691	16509	15294	10291	20210	21063	20575	21930	21082	21152
329.02	1.33	94074	57138	63103	84473	65102	63332	56021	60715	83085	61594	68044	65545	74243	107000	53184	95520	65475	70433	99196	53510	73965	56934	53398	73619	61568	48464	55986	64946	67425	41179	73189	73111	73266	75872	73719	73564
329.061	4.53	164000	186000	96208	115000	57427	20046	32864	63613	50488	39525	216000	70245	89394	331000	82895	117000	430000	123000	214000	930000	236000	177000	109000	169000	182000	120000	195000	126000	174000	191000	142000	155000	154000	153000	166000	156000
329.133	8.65	5255	7030	7635	4245	3801	4418	4529	5800	5653	6664	8106	3461	3659	4363	3269	9384	6740	4978	5841	5636	23064	6751	12880	15077	5698	7599	5871	6010	5637	7918	5523	6699	6355	6128	6658	6776
329.14	1.44	71081	100000	89445	77642	109000	69249	104000	55519	44620	86578	91666	135000	111000	83769	90120	111000	110000	90012	109000	125000	120000	63043	90959	107000	107000	80260	81961	91086	90807	121000	73147	74856	71368	73528	69410	71005
329.212	7.06	19240	20105	23325	13970	10993	12598	21529	20453	20421	19826	16830	33111	24406	20737	19920	19166	14475	20802	37743	23587	19086	15293	14877	19522	12189	20193	15066	15373	12043	12506	17540	16277	17917	16828	16810	17474
329.222	8.53	335000	377000	359000	338000	351000	329000	325000	329000	364000	329000	333000	327000	338000	343000	324000	351000	357000	355000	344000	340000	965000	979000	1240000	1270000	962000	999000	1030000	1010000	1090000	1160000	605000	609000	622000	629000	632000	632000
329.243	18.47	16409	12884	12420	13834	11326	8477	11572	11848	12609	12327	5302	6079	8381	6665	5298	12066	6255	14439	7726	10954	10049	10790	15170	14959	5540	4130	3136	6542	4735	7019	6967	6175	7429	6248	5520	8681
329.317	8.95	30239	19579	34547	21792	22569	35352	19274	26511	18557	18569	23266	20149	24113	26502	26596	30387	23919	27398	22198	21157	15928	18012	20290	26574	22085	17547	22369	17264	25531	21210	18306	22756	20753	21920	22249	22106
330.064	4.54	23387	27254	14092	16875	8339	2372	4481	8975	7095	5439	32154	10353	12144	50093	11882	16850	61386	17816	30610	131000	34046	25444	15413	24263	26142	17568	28128	18367	25780	27407	20915	22553	22320	22018	23816	22750
330.144	1.45	7348	10931	10316	8901	14586	6384	10452	6216	4095	11084	10915	17169	13579	11084	10809	13020	13622	10580	11645	15843	14635	6112	10746	12859	13139	9358	8732	10579	11489	13911	9148	8415	7662	9141	8005	7991
330.226	8.54	74562	85025	82589	77597	80498	73710	72637	74962	82917	74942	75946	73355	76031	77280	72541	79130	79826	79880	77529	76750	215000	211000	268000	278000	207000	215000	226000	222000	241000	256000	134000	134000	138000	139000	139000	140000
330.262	8.32	3516	8452	5994	6838	4496	4379	3853	4772	3876	5225	6203	6728	4770	9502	5825	9869	7420	4427	5090	16671	7371	7053	7239	9407	7464	7357	5916	6729	4904	3641	5985	4861	5285	4786	4908	5842
330.336	10.1	1560000	1330000	1200000	1040000	764000	1010000	1130000	1040000	1290000	1080000	1240000	1690000	1590000	1860000	2090000	1650000	1870000	1830000	2050000	1410000	1510000	1690000	1570000	2160000	1690000	1250000	1670000	1770000	1800000	1400000	2010000	1990000	1950000	1930000	1900000	1840000
330.753	0.92	11485	11220	8617	6690	7167	9094	15235	9745	8217	9989	19739	16509	18754	10923	14237	8373	9459	15098	13961	9523	18060	10672	11291	12520	12003	15896	13410	11362	14346	11618	13830	14155	12797	14100	14442	13597
330.99	1.32	18589	12347	19391	17616	9542	11223	6253	13563	22508	12022	6259	5501	6656	6793	3972	4773	5461	13702	5083	7281	6317	8636	11734	6890	5158	3942	10668	10165	4801	11543	12082	11259	11169	10545	8714	9229
331.148	0.82	6742	15043	7604	9183	14017	6930	11014	7891	5739	9202	17690	13038	15223	11968	22614	18050	14434	13420	21588	7328	11894	6603	9531	13060	7041	10597	10410	11661	10407	10503	7127	7362	7446	8475	8119	7987
331.188	8.89	13402	24284	28516	22516	20208	21133	15908	26509	23282	27041	11821	14780	12887	15301	12751	26890	17625	15045	18835	18545	20585	18510	24243	21402	15260	12428	17441	14577	13462	18761	15579	17001	17276	16373	18306	17609
331.223	13.18	2857	4320	4660	5404	6115	4626	2698	3894	6221	8378	2398	1617	1977	1950	1517	2923	2109	1941	2273	2157	2621	2197	3368	3053	1790	1658	2180	1368	1971	2192	2316	2435	2236	2275	2101	2389
331.227	8.54	11540	13346	12254	13163	13976	12582	12204	11845	12133	12789	10893	10977	11562	12564	11036	12694	12029	11569	11648	12335	29231	28663	36064	37658	29541	30305	31390	30669	32216	33824	19323	19040	19203	19496	19675	20038
331.339	10.11	622000	543000	486000	446000	352000	402000	435000	427000	479000	443000	300000	413000	378000	448000	524000	411000	474000	468000	522000	398000	346000	370000	376000	494000	377000	280000	381000	384000	407000	309000	447000	447000	436000	423000	427000	410000
332.069	2.21	14059	21534	22211	24104	21962	23755	17393	14100	21330	16686	14629	14118	19355	25579	16629	19381	14715	12898	20339	43971	19189	16368	20434	19703	12420	25896	15427	16371	16701	12927	17311	15572	17371	18358	17791	17668
332.34	10.14	78942	66948	60998	55298	42969	46996	52256	52018	59405	55895	35808	50927	48161	57722	63632	51376	62371	55562	66781	49869	43864	46186	50182	61121	49850	34272	44295	48425	51220	37668	56933	55618	54736	55193	56896	50789
332.839	0.89	29737	33683	34428	33042	34327	27221	25272	26508	31348	31006	27761	24509	29485	26364	23436	28387	25446	25269	26827	23190	22676	27821	30519	28531	24206	22046	27831	28742	24853	30634	27281	25396	26414	27427	25400	28768
332.994	3.37	10370	15038	1392	1701	920	757	478	1043	1461	2798	7502	7118	7800	6016	5487	57086	2860	6728	7097	41808	16860	3526	4486	14710	2597	4312	1662	3458	2210	2197	6691	6650	6633	6662	6565	6637
333.005	1.36	123000	155000	156000	148000	141000	145000	92134	171000	179000	162000	25404	19728	44796	65641	15381	34015	23109	92742	39983	101000	24559	25003	94723	39358	36931	24187	60032	67255	38941	64250	70340	69048	70962	73497	69488	69384
333.242	13.17	1103	1180	1433	945	1402	912	586	1009	1044	1646	689	481	478	462	476	846	554	503	640	478	530	491	751	690	427	393	718	312	396	740	416	404	555	770	442	427
334.039	2.76	14947	15069	14429	17183	23240	18059	15914	17166	17500	14746	15678	25861	17764	21285	17401	21488	18115	14714	21312	20181	21865	17573	20670	19008	19549	17610	22178	24014	22341	20425	18155	18540	18098	19288	18929	19264
334.145	1.36	419	1818	1337	220	1722	316	354	399	391	1255	355	1141	1156	646	560	801	565	949	1270	446	1020	307	1069	735	589	469	770	575	617	1202	901	566	465	715	663	681
334.292	8.34	13472	18628	20675	10977	11612	8499	15329	11390	14114	12093	19632	23269	17396	14417	15743	16577	21781	20933	44417	13146	23598	23531	19340	21916	18802	37541	24160	20941	21591	26977	34172	35286	35838	36023	38750	34531
334.297	7.84	11656	9964	14899	9902	10349	9074	10514	10634	9999	8597	21328	16601	13014	13330	12642	15173	19343	14680	15607	13996	13113	10677	17094	19424	14715	20143	13940	14058	16210	15609	16361	16712	16667	17274	17669	17355
334.837	0.89	30899	35128	31726	30473	32498	25125	22889	25013	31921	27698	32169	27321	24816	26422	27061	31617	28019	30481	27273	23548	24855	28641	30886	28272	25760	25753	31548	24360	24997	29158	23662	22268	28025	26462	29227	28038
335	1.37	36922	48261	46664	44467	43993	44612	28773	53082	53000	50135	7391	5424	14413	22078	3839	9882	6429	28875	12648	31152	7652	7638	28275	12332	11255	7850	17991	21115	12912	18826	21836	21835	21861	23726	22576	21800
335.121	10.65	38691	40405	39313	38167	43175	36703	40051	37831	25042	24762	21675	24756	23904	32125	25308	24304	31995	26273	23690	23272	25797	24409	24507	23173	35141	24372	26730	25796	33484	28392	27986	33942	25445	24310	26006	22402
335.218	8.52	7467	13648	15102	12842	12799	12339	8259	8766	11041	12841	6219	8988	9361	11244	6180	13475	8831	8434	8708	14119	13006	9115	12186	12263	9660	8563	9093	9348	10403	11357	10200	10699	9087	9539	11208	9976
335.234	7.96	1704	5401	1495	1511	1413	2599	1012	1410	969	2736	3523	1778	1343	1346	2440	46799	4991	1449	3231	3408	18026	1651	15420	16660	1520	1424	1467	1534	1504	1057	3044	3653	3044	2956	2821	3292
335.921	0.99	9313	8580	10574	9277	9714	8472	6229	5853	8970	10694	5850	7618	5186	5159	8040	8066	6524	7602	5329	8013	7517	5721	8754	9168	7834	8466	6861	9166	9181	12868	8294	8051	8740	8378	6947	7902
336.014	0.84	16196	15728	14484	14217	13279	11959	18531	14704	11528	15238	20065	17276	15697	15717	19726	18090	15901	17365	18275	18105	15395	14242	14899	18806	15746	17063	14785	14795	14940	16789	15499	14332	15513	15889	17563	16506
336.161	0.88	22608	20536	23557	25808	22317	17112	26763	20510	18874	19909	11633	9203	10337	6224	11255	4891	8501	16602	24734	3901	14016	7921	27898	10624	21384	7751	14193	9694	18959	26951	16271	11669	15944	15719	13483	14730
336.291	15.07	37591	48275	27348	42903	27409	21208	65152	33642	37870	76442	38305	39340	40642	33700	33841	57357	46360	42861	51359	42825	77279	31871	50535	45481	33431	46137	28039	27169	26933	30052	41838	38451	44795	44325	40505	43089
336.323	17.43	48855	40215	41923	25245	62537	20517	50966	66998	29392	61195	25935	29623	22454	18280	20851	37233	62757	72112	28813	51907	96979	24667	39033	40088	34781	50167	38138	22475	56720	79207	98984	98328	103000	101000	109000	113000
336.327	12.73	8225	4634	4675	2809	4197	4755	8710	10334	4411	4963	3638	6831	4628	2915	2314	3619	7631	5513	3988	4807	10271	3164	4629	5356	6046	7760	7117	2935	6893	8963	13941	14977	15731	13201	14094	11962
337.074	9.33	43397	38756	39369	38995	55019	41134	42180	59691	37009	36210	41082	47181	45706	62277	46564	43912	59090	47581	43001	44500	46140	48877	42392	41182	68281	45462	50308	52438	70755	48665	51949	67255	48184	48038	49922	50515
337.104	9.06	76850	72869	68272	76324	95835	76219	73402	95871	70296	73410	62350	65786	63374	99492	64908	61446	81086	65879	67992	67426	64867	64311	63734	60996	84823	60787	63028	68534	87024	66453	63052	81752	62962	65261	64369	67815
337.168	15.24	57031	68279	63466	62870	57375	44917	62320	52497	55273	54319	32131	23537	39873	24878	23522	43339	19695	51323	28060	41362	58835	49569	61261	44306	50962	31291	59179	42368	35620	52747	45844	49576	49005	47094	48532	47547
337.233	8.81	20545	49753	51080	38525	29051	32206	19844	18297	23686	34475	9351	12882	25129	18633	10442	24842	11355	20570	18827	31648	34575	16892	34103	25573	20178	13407	25240	20061	18078	27534	22418	22091	20579	22656	24077	24960
337.254	8.27	6925	17182	16531	9186	2608	6441	2843	7845	3202	9104	7928	8974	6012	4960	8419	21381	9621	6093	9145	13177	10397	9357	21346	16990	1872	10270	11233	7415	3351	1990	8055	8915	8936	8227	9097	8565
337.328	17.43	11495	9683	10089	6215	14592	4646	11949	15350	6593	14451	6235	6791	5014	4317	4852	9122	14482	16468	6603	12313	22778	5901	8727	9613	7906	11766	8952	5144	13200	17894	22959	22587	24447	23851	25027	26680
337.923	0.97	13825	12885	15467	9232	18304	12815	9522	12332	10835	11233	7365	11751	10347	8734	7606	10995	8330	12572	12308	9682	9678	10024	12761	11634	10794	7930	12564	11861	11039	12527	10642	10970	9527	8178	12162	10225
338.051	0.93	93590	139000	150000	171000	162000	84473	81210	93617	126000	135000	88749	52092	65569	53531	51373	68174	61803	64559	63661	50972	44940	69022	96394	73408	34871	47124	82944	52168	39029	85374	31010	31267	38583	45304	43683	47775
338.057	1.18	21960	28829	31882	29022	29857	24066	23441	22892	26736	26875	18711	24339	23058	30798	21521	26382	19780	23237	30462	24531	17218	16426	21882	19833	17787	18001	19151	19720	18423	19408	19750	19837	19617	20415	18101	18820
338.234	8.8	2826	9021	9189	6247	4533	5402	2560	3744	5161	6021	2899	2301	4939	3234	1528	4222	1906	3490	3848	5620	5712	2976	6473	4180	3296	3020	5073	2893	2760	4690	4227	3398	3816	3878	3783	4436
338.264	10.48	4066	2191	3631	2607	3167	2482	2865	2529	1783	1533	3125	2461	2756	4953	4565	2163	4979	4356	3697	3490	2396	2935	2941	3304	4414	3373	3297	3627	5987	3400	1466	3510	3482	2235	4285	4490
338.341	18.78	935000	796000	993000	529000	1250000	429000	1110000	1550000	699000	1410000	590000	681000	457000	417000	476000	766000	1360000	1460000	656000	1040000	1880000	443000	665000	940000	698000	887000	535000	456000	1050000	1420000	1920000	2000000	1980000	1940000	2170000	2230000
339.093	3.3	4801	7058	5721	4886	5534	4856	4575	4168	4642	5785	6405	8648	6992	11276	6819	12068	8934	6368	8306	10702	9184	7536	6637	10516	5533	9712	6176	7322	6925	5868	7286	7568	7317	7098	7963	7611
339.154	8.45	39267	38044	37269	39352	47155	37734	35866	48669	36341	33545	38620	36958	39303	49798	39918	40611	50619	40243	38961	40172	63013	57835	46933	45522	86073	57556	57733	58648	88019	58616	51160	78285	55562	53023	62706	57190
339.162	15.23	29935	33160	30498	32350	27420	22368	30609	25956	26208	27071	16083	11992	21512	12548	12039	22720	9829	24403	14140	21045	28159	24167	29781	22276	24248	15474	28153	19943	18010	25265	21276	22707	23139	22420	22431	23234
339.187	10.21	2519	3292	3364	2732	2045	986	1074	1168	1033	2653	714	1114	1134	1069	391	621	703	2284	845	624	1508	604	1530	903	1874	877	1398	1157	2251	2012	1963	2181	2105	1461	1890	879
339.27	8.3	661	1870	2577	1499	469	522	883	529	253	687	1261	418	261	664	627	3098	917	404	1021	866	446	152	3045	2770	1093	390	815	1205	711	772	671	1256	877	771	842	945
339.343	18.79	226000	188000	236000	127000	299000	104000	265000	373000	169000	341000	143000	164000	109000	103000	113000	179000	320000	347000	153000	249000	441000	106000	158000	223000	168000	208000	127000	110000	250000	338000	450000	474000	472000	460000	510000	519000
340.046	0.92	28290	45123	44665	61626	56137	24754	25160	22981	37531	40431	27597	12661	14595	12794	10440	17010	17586	15064	18358	8413	10029	21612	26306	18386	9500	11192	18931	12473	6449	20215	7569	9678	10731	9826	11008	11958
340.281	8.35	110000	100000	124000	96380	107000	94390	117000	109000	116000	108000	153000	109000	102000	96295	88644	122000	123000	104000	106000	93432	113000	93233	123000	131000	103000	146000	116000	104000	117000	125000	143000	144000	154000	151000	154000	154000
340.35	18.78	28949	23911	30188	16703	37969	13138	34313	47472	21742	44627	18334	21058	13855	12968	14835	23559	41444	43144	19492	31753	55556	13733	19846	28488	20845	26949	15950	13871	32406	43746	58024	61889	59047	58878	63849	65522
340.398	15.6	48451	7137	34094	19843	8769	21325	22095	28168	7439	20744	24348	8629	38079	15511	34165	24555	20133	45546	15288	22636	3760	3629	23959	81805	9787	5349	5274	4619	9726	7882	606	2934	4447	7585	8253	14093
340.927	0.83	14819	19167	18013	13252	13340	14854	9536	14474	17294	12717	13179	11279	10991	28349	5595	9972	8045	11255	13942	17960	8609	10960	12988	7462	8372	6740	11053	9583	7551	8888	4514	3835	3990	4227	3720	4360
341.017	1.33	34929	26825	37651	34028	16438	20794	8264	30016	41062	21162	7257	6313	8030	7236	3650	6482	7642	26642	3309	8702	9738	17524	20010	10000	9460	2833	21661	18693	6705	24530	23282	20616	19572	19328	16930	15378
341.118	8.36	23330	25048	28357	33977	59429	43576	39687	33948	26033	22069	16834	17087	15731	20206	17316	16922	19367	18239	18353	19112	17718	15754	18086	17753	20714	16395	18185	17105	20451	16618	17324	19220	16788	18361	16553	16494
341.156	0.99	13851	16286	10656	11402	6026	8218	7974	7487	8346	10492	17298	12923	19518	13480	10690	16063	10526	13309	14432	4768	11523	7385	10351	15236	8724	9577	10366	8476	7948	6589	8350	6980	9546	10252	7341	8941
341.205	9.95	1006	3657	3372	1655	2238	3923	1566	1252	602	3718	124	355	712	395	436	720	780	935	737	1179	5300	530	2237	889	1012	509	894	608	1532	2622	1126	1482	1192	1455	2204	1784
341.208	10.93	4791	6847	6625	3717	4051	5471	3219	2984	5145	7867	2205	1473	2664	1412	1013	2660	802	3974	1984	2421	4849	1959	5045	1604	3486	1145	5104	1901	2987	6492	3143	3741	4326	3120	3347	2936
341.268	12.94	19290	22003	23326	22523	25053	20917	16805	26305	21219	19697	20420	18490	20977	22028	19882	20741	24610	22432	19209	18847	17687	13930	18675	18911	19524	18248	12542	17729	20921	18725	13033	17961	16150	16941	16139	20202
341.285	8.35	24552	20434	23841	18868	21181	18675	22856	21785	24013	20670	32899	22995	19201	18236	15241	23791	23355	20155	19503	18705	23608	16857	24987	24651	20717	28418	24653	22175	22983	24057	28738	30263	28800	29165	29581	32060
341.305	17.51	23204	23389	20874	18665	19474	23580	20690	17062	22166	18332	18088	24832	21991	23136	23619	23437	17469	17791	22463	20688	19099	19043	18968	22794	19642	18755	16499	21863	23436	20050	18486	16394	18322	17344	16500	22005
341.959	1.19	3422	4648	6152	3776	4945	3994	4164	4561	5108	5462	3553	4053	5722	5400	3926	4168	3947	4062	5791	4165	3493	2524	4390	5550	2573	3634	3909	3716	3587	4078	3725	4251	3832	3959	3825	3942
341.99	4.05	51197	25051	21714	7763	7476	8611	6177	10528	7426	12544	22530	13379	29530	25368	25334	19406	15313	20008	34510	13930	34253	10239	3193	17643	7333	15167	8966	4723	9183	8419	13887	14878	15636	15343	15441	14408
342.171	3.94	548	250	382	340	737	394	674	417	347	482	549	1543	336	1033	291	346	327	806	373	496	677	349	676	633	336	421	378	460	452	379	32367	31424	34228	36099	36783	36725
342.262	8.29	18291	42782	28896	29662	28482	27889	21084	30340	36313	31984	41379	30095	30729	77957	30122	68901	40867	22820	40747	114000	45090	30193	26217	64247	26697	32410	26927	27514	17866	15934	36072	37838	38003	35776	39352	38342
342.848	2.36	207000	194000	201000	211000	184000	184000	195000	185000	198000	202000	203000	204000	206000	202000	210000	206000	210000	209000	207000	173000	165000	165000	187000	176000	168000	165000	171000	172000	168000	173000	169000	166000	168000	173000	161000	171000
342.868	0.87	54312	56246	54029	61881	54623	50504	49483	48880	57274	58365	49507	50169	46938	46267	51014	50755	45813	55173	46190	42405	47964	52650	50033	51258	53594	47209	55950	50337	46979	55327	47140	39810	46478	52341	49176	49420
343.034	1.39	268000	310000	301000	329000	272000	329000	222000	383000	368000	321000	52309	44858	105000	140000	35384	73202	51403	214000	80199	209000	56053	61212	179000	73367	94138	59271	132000	149000	101000	135000	157000	156000	155000	168000	156000	153000
343.034	1.61	63381	113000	74292	53843	37750	49201	13323	65705	101000	63908	13225	10408	18252	71368	9642	22778	17749	30335	20538	106000	17209	12213	24529	21014	17051	10492	16427	20562	15551	17427	20905	23359	22297	23384	22570	23456
343.217	10.19	2146	3621	7301	2228	2244	3273	2427	1592	1874	3684	1743	1103	1142	1715	965	2056	662	1806	1726	2395	2645	2004	3183	1270	1049	1744	2065	1783	1348	3979	2331	3598	2049	1437	1899	2646
343.226	10.55	3841	5674	5986	3753	3851	22601	7349	2375	3390	17221	2371	1381	2389	2916	1473	2350	1257	2219	1912	3243	29119	2411	3444	2427	3541	2288	2336	2043	3943	3811	4282	5319	4429	3979	4265	3934
343.263	17.3	214000	356000	297000	348000	308000	209000	181000	206000	239000	233000	242000	184000	210000	214000	144000	223000	198000	199000	186000	227000	146000	184000	239000	174000	96986	171000	195000	135000	96716	219000	114000	112000	135000	134000	141000	155000
343.272	8.29	4901	7999	6567	5351	5803	6611	3864	5798	7049	5496	9859	6738	6418	17090	5785	13359	7769	4330	6814	21226	8198	5694	5448	11172	4098	5555	4758	4217	4249	3392	6942	6352	6572	6082	6037	6700
343.296	8.28	66765	74394	77428	66211	70827	67983	56250	83522	57848	72967	69095	69188	60226	103000	60678	87554	80207	64192	67911	88113	59757	56429	70169	83120	60763	57754	62594	56971	65561	50737	64439	75045	60165	61253	64066	63792
343.957	1.2	9068	11735	12702	11863	12320	10126	10481	12054	11236	11569	8328	8428	8396	10272	8726	7083	8627	11227	9809	6095	5106	6055	12803	8482	6034	6222	8741	7766	8930	9263	7294	6080	7166	8318	7701	7649
343.989	4.05	49546	24871	21003	7634	6811	8526	6352	10239	7258	12622	22432	13078	29829	24531	24575	19537	15408	19344	35003	13559	34144	9095	2825	17999	7217	14924	8315	4521	9179	7864	13730	13798	14161	13845	13719	14263
344.185	3.92	283	258	302	275	298	276	288	353	313	385	551	38262	822	2899	401	393	434	661	445	510	277	333	346	361	346	536	411	273	358	368	3752	3720	3402	3922	4085	3956
344.209	8.12	16102	7244	18309	7764	16404	27906	8839	47004	7576	17627	19953	7284	8846	9074	11069	102000	14699	34851	10707	17100	7464	10379	11769	9151	8536	7529	8469	8945	37129	6752	28925	30414	30848	30305	30210	31326
344.226	3.6	24587	20973	29564	24113	15633	42996	24551	22886	13457	29171	54023	29117	23330	28656	89039	28811	22585	38682	17107	21710	10607	13976	17479	21471	12190	127000	18653	9825	14930	66899	33083	32815	34195	34947	34423	34841
344.267	17.3	55030	89017	74488	88325	76542	52892	48848	53865	60999	60116	63164	48059	54963	55741	39635	59338	51853	54133	49479	59728	39307	49341	62432	47088	27178	45998	50904	37304	27278	57414	30456	30574	36941	36822	38495	41321
344.279	8.58	72340	102000	79156	78067	101000	102000	65240	98021	113000	107000	85630	130000	107000	194000	91567	220000	107000	93603	83251	313000	191000	102000	91634	162000	84828	96203	87312	109000	54534	58831	115000	117000	117000	120000	117000	117000
344.298	8.29	18852	17851	22270	18188	19053	16635	16208	20149	15004	18295	19806	18199	15344	25196	16861	23053	22966	18114	17622	20971	16067	15634	17795	21159	15644	14994	16419	14406	17906	13467	15447	17825	15973	16538	16669	16520
344.846	2.41	210000	198000	215000	218000	179000	180000	196000	179000	191000	205000	215000	218000	233000	206000	225000	219000	225000	212000	231000	167000	179000	181000	200000	196000	178000	173000	181000	172000	180000	181000	192000	177000	185000	193000	180000	186000
344.867	0.87	29064	32669	36817	37558	25402	32965	25720	32367	36217	34728	29327	33093	31417	29273	30623	33222	30500	31329	31062	23585	27904	33621	29634	31261	28934	27631	32090	30990	28099	33577	30259	26422	29987	31178	31963	30910
345.086	7.93	2508	5586	5880	5387	883	2652	986	1206	2721	4315	10475	6386	2672	5525	4061	16001	20123	3590	15589	11789	26099	13325	15023	25204	4664	10800	7222	10354	1939	7317	8189	7781	8277	8413	8840	8563
345.178	0.95	15525	22744	22198	29389	19205	16383	21966	19521	23363	21783	13684	13614	25695	5103	11641	10128	9472	20434	26914	1081	8479	6177	19147	9086	15301	11398	20463	8012	17892	13604	11122	9962	10711	12259	8360	9593
345.203	7.3	3296	4294	5846	9422	7839	6415	11174	14580	9115	12369	7406	7323	4865	3653	2794	5935	5204	3430	5731	7356	9669	6664	6463	7927	8692	5011	8110	7757	5755	5577	6966	7830	7246	7307	7744	8085
345.206	8.12	6657	7066	5173	2954	4923	5688	2550	11601	2467	4028	6165	2433	9693	3825	4495	28809	6667	13568	9759	8283	5403	7157	4220	7894	4372	3287	4344	3988	9630	2638	9231	9990	9692	10098	10605	10403
345.285	8.58	17899	24363	19164	18931	24151	24334	16787	23727	25663	24920	20824	29292	24664	44816	21996	48927	26199	22786	19830	68535	44001	24955	23187	37898	22611	23358	21928	25335	14741	15196	26673	29112	27861	28817	27943	28098
345.98	4.05	17415	7331	6701	2164	2445	2966	2010	2997	2127	4424	7418	4170	9876	8073	8265	6308	4483	6425	10990	3924	11532	2881	882	5529	2439	4822	2883	1470	2768	2434	4437	4320	4742	4218	3651	4669
346.024	1.96	221000	277000	238000	246000	261000	216000	250000	200000	200000	231000	267000	300000	295000	314000	266000	303000	261000	254000	313000	247000	252000	224000	261000	277000	212000	249000	208000	230000	224000	227000	238000	215000	226000	234000	225000	232000
346.248	8.54	5962	6199	5996	5611	6748	5658	5135	6176	6057	5556	6276	6085	6017	7303	5779	7026	6254	5864	5666	6552	9448	9980	12808	13020	9703	10686	10281	10526	10626	11011	7766	7991	7266	7851	7597	7937
346.331	10.18	25095	21540	20248	16189	13811	11588	17118	24676	15725	17019	20600	16847	21199	16708	24875	19886	24862	31009	21776	17575	21412	17879	23185	28235	25792	23845	28020	20990	24690	26506	29923	30800	30167	31387	29431	32305
346.332	8.99	495000	467000	543000	418000	440000	406000	480000	447000	504000	458000	666000	481000	462000	454000	431000	504000	553000	483000	484000	423000	442000	392000	519000	606000	444000	589000	477000	447000	497000	478000	469000	491000	493000	512000	509000	506000
346.946	4.07	178000	85827	72039	26142	24051	30497	22529	34551	26331	44980	77265	46625	105000	87410	85727	66195	53561	68733	114000	46928	143000	38296	11792	63008	30475	59439	34266	19707	38441	32372	51840	56436	59723	56627	59573	59354
346.967	1.29	4904	4561	3908	3732	3626	4073	3619	3653	3451	3735	3431	4542	4495	9890	3890	4832	3773	3715	4406	17565	5108	4501	4066	5127	3277	4162	4464	4776	3142	3511	4353	4136	4198	3983	3865	4024
347.028	2.01	26887	33730	28471	29709	31798	25757	30308	23761	24001	27065	32046	35765	34883	38053	32635	36813	32517	30787	39404	28080	29547	27850	33074	32538	24990	29920	25076	27831	26385	26260	29504	26261	28093	28813	27846	28128
347.196	13.41	32006	37813	47831	45109	47336	28003	35247	28145	47565	52058	17079	21405	30023	15079	11313	30056	13310	39731	19677	29146	46123	42274	48003	28995	40609	24838	33039	28773	28801	47232	31707	35875	34081	32847	35958	36294
347.219	11.45	937	1084	1137	799	991	716	625	665	967	911	605	435	636	560	460	751	545	548	437	539	620	272	545	763	410	472	336	474	369	536	439	577	587	353	489	584
347.222	7.05	128000	124000	137000	77722	70844	86782	136000	135000	138000	118000	115000	207000	160000	129000	126000	124000	95617	125000	241000	151000	191000	145000	117000	147000	124000	191000	131000	140000	129000	116000	149000	171000	167000	158000	180000	171000
347.222	7.56	255000	225000	307000	179000	120000	231000	238000	260000	266000	260000	209000	260000	242000	169000	193000	219000	145000	233000	323000	256000	326000	225000	231000	237000	276000	313000	274000	280000	335000	284000	264000	291000	292000	280000	320000	307000
347.338	8.99	109000	103000	121000	93308	98476	90267	108000	102000	112000	102000	147000	108000	104000	99275	96022	110000	124000	107000	109000	93218	98498	87512	116000	134000	97901	131000	107000	96289	110000	106000	105000	108000	111000	115000	114000	113000
347.948	4.05	17237	7754	6855	2385	1853	2390	2164	2778	2122	3872	7726	4240	10271	8254	7859	6439	4541	5631	11261	4026	12781	2692	962	5249	2436	4869	2487	1476	3354	2448	4339	4782	4971	4863	4631	4977
348.077	1.96	18134	29799	25294	28655	33029	16247	18507	19894	26222	24507	18345	16017	17721	28669	13719	21868	17501	15501	23791	21454	17798	15421	21894	21898	15123	12674	15291	16722	15091	16501	13688	13020	13244	13897	14442	14689
348.079	0.87	170000	243000	264000	292000	282000	156000	151000	163000	229000	235000	173000	107000	123000	107000	90845	126000	118000	144000	126000	91435	76414	130000	182000	141000	75908	84245	151000	97578	71772	155000	75437	77155	86120	98018	97470	99341
348.201	13.41	6765	7951	9376	9278	9924	5990	7254	6324	10019	10786	3036	4584	5969	3103	2444	6343	2867	7988	4270	5951	9901	8935	10297	5952	8522	5146	7252	5921	5791	9728	6405	7607	6980	6579	7430	7864
348.224	7.05	30168	27779	31056	18725	16201	20290	31294	30974	32525	28067	27070	48432	36900	29551	28770	29042	22378	29294	55624	35659	44100	33616	28025	35788	29203	44241	30237	32814	30413	27038	34386	39907	39548	36211	41319	39981
348.224	7.56	58149	52597	71726	42625	28336	54378	55625	60202	62150	59499	47986	59900	56306	40241	45568	51196	33453	53293	76011	60338	73775	52665	53533	55006	63485	72155	63540	64524	75967	65482	60466	66851	67203	65325	73245	71226
348.943	4.04	169000	79791	70100	24833	24074	29053	22386	33780	24870	43924	74313	43685	99656	81494	81397	62654	51597	65161	109000	45251	136000	37027	11706	62493	28121	55742	32672	19173	36405	30470	50631	53453	57643	55143	57810	58588
349.085	0.87	16593	21711	24231	29181	25785	12896	12331	16607	23710	23054	15158	13323	12519	10145	7906	13966	11384	16040	10877	9807	8210	14643	18421	11555	8773	6838	14371	7526	8169	14209	9315	7147	9156	11533	10702	10599
349.182	3.59	10295	8494	10899	9145	6486	16210	9058	8724	5076	11048	22320	11199	9015	12721	36295	11059	8709	15516	6691	9297	5342	6328	7634	9147	5944	62316	8851	5037	7635	31735	14691	16078	16019	16086	17486	15894
349.211	14.94	428000	411000	431000	491000	441000	338000	401000	292000	355000	549000	234000	227000	325000	167000	149000	370000	190000	280000	234000	348000	572000	304000	363000	284000	351000	230000	406000	282000	265000	340000	298000	324000	317000	298000	336000	327000
349.225	7.56	10005	8763	11711	6865	4256	8938	8768	9508	10034	9180	8221	10131	9271	7584	7994	10470	6352	9346	13527	10726	11707	8799	9445	9401	10431	11774	10560	10642	12371	10730	9976	11199	11042	11216	12064	11986
349.235	5.47	14030	19077	12693	3516	1310	807	1144	2595	2127	2870	1054	1086	5025	7594	1991	12853	7051	42304	18045	4897	2668	1611	1455	4105	2853	1157	2329	1256	3783	3239	4987	5084	5309	5359	5375	5297
349.263	4.89	3525	7451	5356	556	437	213	339	398	631	268	318	235	1265	2922	213	904	1366	6897	4379	844	431	611	518	436	2645	219	1034	163	5586	2733	26438	25141	26161	26938	26268	28292
349.943	1.34	5457	7137	7063	5051	6845	5091	5694	5022	6029	5809	5179	4353	6523	6306	3678	5889	4864	6650	6627	3728	4929	4428	6675	6464	4663	4270	5770	5564	5402	5111	4505	5181	5095	5285	5361	5251
349.948	4.04	15924	6006	5772	2141	1882	2162	2145	2563	1733	3595	6111	3346	8902	7027	6211	5565	4165	5591	9039	3298	12032	2485	730	4530	2506	4340	2955	1559	2827	2269	4381	4444	4633	4206	4543	4804
350.093	1.98	3802	4314	2888	3166	3836	2193	2041	1762	2478	2818	3878	4181	4581	8523	2646	4915	4659	3669	4276	10236	4557	3063	2353	6287	2174	2949	2269	2552	2796	3806	3341	2712	3207	2845	2691	2714
350.214	14.94	94784	92683	99880	109000	97585	77632	93795	66946	79200	124000	53784	53053	73126	39012	35170	84354	44531	65884	54422	78729	126000	68544	82426	64662	81120	52896	90195	63295	60604	79693	67238	74591	71580	68837	79132	75672
350.941	4.05	55710	26529	23509	8491	7428	9022	7459	10758	7883	13969	24146	14554	33472	26715	26216	21010	16429	21320	36663	14721	43083	12313	3331	19391	9374	18420	10842	6452	11481	9423	16459	17407	17933	17662	18896	18247
351.203	8.53	111000	134000	114000	114000	112000	110000	105000	108000	122000	110000	105000	112000	115000	118000	111000	132000	122000	118000	120000	120000	322000	327000	392000	400000	332000	312000	341000	346000	366000	377000	198000	197000	201000	202000	208000	205000
351.216	14.95	13260	12619	13843	15284	13242	10905	12506	9186	11516	16758	7912	7708	10109	5950	5346	10910	6961	9521	7340	11155	16885	9865	11493	9045	10820	7488	12843	9415	8774	10454	9540	10358	10172	9221	9760	10013
351.935	1.36	4410	4991	5577	4884	5360	3981	4768	3793	4640	5780	5229	5244	6273	4361	4004	4123	5240	5722	6435	4040	4578	4846	7115	6204	4992	5031	5401	5512	5224	6105	5095	4990	5331	5532	4542	4601
352.211	8.53	26360	33304	26862	28047	27645	26516	25392	26331	29714	27052	25611	26550	28035	29174	26240	33108	28861	30060	28823	29610	78124	74654	90244	93533	78612	72269	78787	80188	83259	90940	46810	48433	47382	48100	51275	49750
352.245	8.35	4706	9013	9176	5878	5737	5945	5193	5291	5475	5545	5806	5385	4823	7935	4773	10566	6745	5150	6078	9531	6936	4712	9708	8733	6348	6036	5229	5008	5794	4659	6218	6206	5916	5055	6013	5535
352.315	10.22	4585	5640	3233	3101	3045	2963	3454	2838	3721	3010	6254	6786	6147	7266	6926	6042	6380	6573	7182	4409	19647	21902	8006	10974	20250	15317	22823	19246	17866	13752	38988	35754	35080	27941	27476	18658
352.317	10.05	57447	44595	40940	34717	26643	34088	35017	36085	34639	32670	10354	18919	15827	22277	28012	20223	26175	24600	28772	22034	2594	1554	16323	19136	3334	2042	2007	3685	5442	2936	598	639	635	2001	1302	5956
352.319	13.46	40182	26941	37837	25288	46158	24787	43212	56612	31503	49858	42830	84728	40257	28342	33956	44740	63258	50656	55475	45687	69032	27153	35898	47434	40894	44294	64101	47634	44072	57189	74643	78530	74844	76013	67454	69574
352.894	0.86	110000	107000	109000	119000	104000	109000	101000	111000	113000	102000	99382	105000	101000	91588	101000	104000	98694	112000	93451	94519	96411	112000	100000	97461	109000	97228	105000	106000	102000	107000	101000	91830	102000	103000	102000	108000
353.172	8.88	5123	9362	11021	8686	7060	8288	6193	9762	8599	10182	5541	6585	6012	6384	5822	10492	7394	6392	7560	8300	9856	8542	10483	8967	8791	6203	8689	7299	7599	8560	7843	8798	7698	8296	8696	8426
353.212	8.53	5204	6191	5261	5419	5595	4966	5134	5204	5510	5346	5024	4975	5439	5418	4768	6714	5289	4940	5682	5152	11592	11169	13826	13805	11304	10651	12135	11696	12798	12996	7797	7583	7822	8098	8007	8112
353.244	7.96	5592	37078	10790	9619	3933	6561	3585	4863	4073	6016	32102	8143	7839	7656	18543	398000	39595	8131	24285	23941	158000	7010	124000	146000	4409	8576	6802	7330	4278	4078	21289	23751	24128	22365	23482	25684
353.263	11.54	75216	77840	76339	76580	94626	77763	77809	95888	76094	75011	76288	80323	71228	93413	80691	75960	97993	79625	79629	83003	75870	70669	75511	74880	94558	77251	75430	81228	100000	73057	65072	87498	69804	72003	72164	74001
353.265	15.24	41611	24777	26060	32838	27055	30261	34231	30359	30730	32506	33179	37781	34142	31009	34302	50182	31874	32151	46220	44889	35975	38478	35631	48288	42318	33672	38233	43102	42160	34252	28673	25307	30955	28950	28224	31559
354.247	7.95	4745	12180	5258	5296	3426	4657	4250	4174	3534	3685	10726	5471	5144	4240	7178	105000	12731	5022	8880	8909	43794	4490	34741	41388	3564	5349	4487	4424	4215	4048	8807	9107	9299	8108	8874	9162
354.284	9.29	58266	57041	54461	54496	65547	51500	51706	62861	49681	49622	40866	42261	40468	51520	41623	41589	50908	42081	41638	42748	39820	39627	44057	42681	48481	40412	40559	40243	49698	40561	42794	49597	39532	40150	39327	40971
354.333	15.22	25480	17283	21470	13967	17563	16040	28505	33884	16413	23386	21236	20451	18996	17286	16634	21299	28847	26603	19622	30637	30184	16541	21273	28519	18257	22510	21385	15420	20380	29968	39708	38867	40844	39755	39944	41999
354.894	0.86	35704	34288	34084	39525	35068	33843	33121	32839	36119	30365	30045	31917	32102	29373	32658	33879	30422	35952	30458	33242	30507	35302	32912	30261	35688	32077	31701	35494	32990	34583	30585	31103	34026	33588	32105	28877
354.945	2.9	8732	6073	9423	5564	11541	8584	9576	4693	4702	7322	19469	10475	38460	15646	11320	2209	2494	6973	6242	12787	16669	7116	7220	24342	9488	12616	5304	5491	10575	8983	11679	11908	12498	13114	12261	12522
355.058	0.84	29288	32566	29206	28769	30747	20440	29134	23207	17435	28451	31501	28512	28987	21195	29924	20432	21722	28553	35386	14253	30831	22725	29922	22474	27049	22025	25234	20875	30922	32152	24707	23711	24386	25493	27233	26786
355.148	8.56	38663	36059	35790	35813	44614	37744	33392	46440	35488	31542	42066	37455	37790	47328	38586	45909	50072	37198	37902	40074	62655	60632	50599	48069	84639	58743	57480	58178	85972	59211	47961	73800	54813	52827	60877	56266
355.148	8.42	14789	14954	13678	15046	16762	14615	13800	18204	13132	12682	15707	14868	15116	19003	15137	16216	20353	16076	14937	16138	25011	23612	18160	18571	30908	22407	22088	23269	31280	21453	19576	28968	21549	19755	23660	23418
355.221	13.16	2033	4112	2679	2314	2971	2435	2222	2562	2187	5108	2277	1498	1791	1663	1237	1434	1921	1820	1249	1386	2327	1032	1593	1957	1277	1064	1245	1148	1290	1197	1340	1201	1263	1140	1490	1450
355.262	7.95	775	5455	1947	1330	324	538	207	1175	468	938	1649	1115	654	1053	1352	34514	2385	920	2184	1932	7357	1227	7144	8113	1374	1492	1160	723	407	669	1860	2758	2428	2097	2107	2671
355.264	8.25	199000	512000	569000	275000	46110	217000	58371	238000	85614	294000	217000	294000	164000	172000	270000	770000	349000	192000	267000	395000	317000	289000	675000	583000	15714	334000	440000	260000	84127	33242	271000	286000	265000	276000	285000	293000
355.265	7.8	3512	20865	8607	4997	1654	2432	1548	3811	3167	6407	4166	4535	3689	4074	4886	63645	9007	5433	6508	8696	10936	12330	18872	20657	6618	6357	7807	6881	3161	2664	9769	9947	10251	9677	10497	9961
356.067	1.44	33746	17948	19618	27330	27725	17196	25050	12286	20245	17838	60882	72102	52443	63222	54561	81904	63406	32367	78237	25716	68591	44624	28713	63787	45851	40883	29736	39880	46556	23437	36213	37164	37340	41063	37288	39331
356.264	8.25	51551	136000	145000	72382	12946	58936	16314	59647	23727	74532	59320	75704	44761	44784	72889	204000	92038	49780	70022	106000	83337	75646	176000	160000	4553	90517	114000	69891	22572	9155	70218	76677	72614	74280	75742	78778
356.278	8.55	16826	35609	25575	35954	19165	22489	18358	26527	23703	27909	38928	34527	38915	41432	39983	85414	47592	20288	35391	84118	52926	47159	49413	49992	50619	31631	45543	36552	20797	21838	32576	33683	34297	33627	34699	34102
356.352	10.73	214000	188000	178000	156000	135000	141000	161000	148000	181000	169000	150000	161000	140000	163000	173000	161000	182000	156000	189000	149000	125000	116000	142000	182000	124000	147000	128000	139000	139000	125000	132000	139000	143000	144000	136000	140000
356.353	10.46	79080	69371	85614	58491	65637	52855	63790	66518	71936	65238	30361	23573	20246	29447	29248	30629	40159	41511	34378	35583	2841	2540	20804	23809	3687	3523	2623	3982	6676	5871	1617	1475	975	2485	3111	6012
357.199	9.69	1477	5046	19313	4454	5127	12553	2026	3466	8612	11820	4222	2055	1507	1270	1536	6960	3192	2326	1460	5593	6192	2094	6790	3785	4179	3172	2954	3809	3087	2638	5445	6596	4453	4617	4875	4583
357.236	12.9	1511	3846	3210	1597	2998	1759	1844	2359	3015	2856	2186	2065	1110	1572	761	1670	2067	1320	1314	1893	1973	1446	1767	1949	1007	676	733	891	474	1393	554	1104	485	304	530	508
357.239	13.06	16967	26934	17864	20706	51802	62144	17126	20273	26659	57897	10053	4152	5050	3759	4803	4937	3898	5752	6659	4493	56648	5037	4361	7104	2696	3933	7808	3816	3960	7264	6724	7620	6917	8378	8396	9439
357.239	13.31	2817	5861	4988	4119	5793	3397	2578	2509	4979	5506	4235	1284	1869	1308	1152	2410	1763	2476	2486	2009	2342	1741	3183	3383	930	1517	1915	940	928	2862	858	750	806	794	950	837
357.269	8.25	2881	11889	10473	6964	1194	5043	1670	4905	1661	6874	5096	6340	2709	3358	5067	18122	7947	4053	5210	9668	7341	5603	15377	9576	2399	8015	8785	5842	2080	2121	5443	6638	4994	4693	6488	7920
357.277	9.15	10765	39687	27324	17872	8943	13448	13460	11685	16427	27463	13688	2930	3676	9693	5202	32335	12277	11984	16432	14081	5202	16125	49512	17716	36972	14796	16083	11926	6173	29298	17068	20193	17716	18012	19995	18928
357.28	8.33	64654	203000	195000	129000	42576	41639	38207	58901	20617	54164	76579	36361	22514	77193	61670	332000	78965	44372	106000	128000	32509	20101	302000	386000	99084	42713	94403	91767	45942	89132	80943	86318	89636	85155	92605	96838
357.28	8.53	4550	21416	14926	11654	5651	6188	6173	7295	6681	8342	10885	7687	8636	10338	10302	39009	11837	5451	10507	21143	16055	12157	21153	21594	21263	8385	13360	10884	5672	12929	10037	11312	11004	11271	11700	11620
357.28	8.98	30328	47386	48333	40441	7283	8493	9077	18652	12577	39889	27093	28287	10815	12709	20238	68897	17592	6645	21340	24030	10045	10567	15343	17024	2096	13627	32005	18277	7741	4346	18497	24792	19458	20050	22651	22947
358.032	1.34	5849	3726	5190	4989	3692	2898	2211	3708	4828	3408	2524	2378	2131	1576	1156	1436	1898	5114	1599	2213	3266	3415	3707	2763	2965	960	4539	3415	1921	5468	5089	3973	3595	3390	2636	3949
358.225	8.35	41435	14197	44676	16319	36261	75326	17031	125000	11699	43821	43854	9115	13903	10674	21129	283000	26021	89771	22874	28558	8331	15158	20346	13944	12607	10047	13345	13819	87259	8861	61585	63514	66610	64634	68612	69861
358.283	8.33	17530	49366	50818	32449	12514	13523	12288	18114	5355	12497	21095	7008	5606	19721	17320	84583	18624	12289	28425	30573	5727	4175	74021	100000	27752	8647	23133	21796	14053	24690	21144	24570	24812	22237	24059	24909
358.283	9.15	2686	9987	7419	4704	1931	2795	3351	3337	4175	6305	2897	1040	967	3070	1388	8205	3515	2541	4453	3524	1915	4484	13063	4998	9977	3880	4794	3058	1692	7558	5136	5448	4699	5164	5059	4778
358.294	8.94	11365	19146	16391	15019	4088	5567	4465	8943	8077	14714	14342	13296	9873	11331	11668	28450	11867	7243	11963	17998	16725	12409	12126	15437	10112	14003	18311	13637	7440	7294	16470	17064	16726	16328	16954	14713
358.296	8.77	27602	62914	36641	70129	25305	31164	24142	44483	34012	40841	64161	51068	65933	69293	79135	109000	82113	34496	58760	146000	79996	65881	71005	72826	87076	45967	66501	48508	28752	31593	51275	53902	53404	53944	56072	51943
358.366	12.1	210000	186000	181000	159000	121000	172000	177000	167000	187000	183000	490000	731000	633000	636000	681000	532000	467000	676000	649000	355000	1490000	1630000	790000	1030000	1610000	1040000	1810000	1460000	1590000	1400000	2160000	2300000	2360000	2240000	2310000	1900000
358.368	12.05	1340000	1190000	1160000	1030000	776000	1090000	1120000	1090000	1210000	1170000	1460000	2080000	1890000	2110000	2590000	2170000	1950000	2970000	2590000	1660000	1600000	1630000	2340000	2880000	1820000	1040000	1690000	1760000	2200000	1850000	854000	1430000	1600000	2000000	2040000	2400000
358.854	0.85	3294	5712	4433	2110	5191	5334	6138	6209	3570	6133	4142	4900	6403	7875	3606	6086	7453	5695	7111	9703	8345	5049	2431	5608	3913	6743	4387	5366	4553	3661	5272	3999	5186	5170	5933	6250
359.026	1.05	9629	2359	2628	6107	6108	3545	1686	2087	10893	2045	6687	6028	4101	20057	6248	20540	6394	4255	17152	4956	11142	5273	2785	11497	5059	3188	3588	5706	5097	2283	10237	7411	9574	7658	7853	7945
359.028	1.17	144000	73512	90768	139000	108000	92013	71647	80594	136000	71166	127000	133000	129000	136000	115000	148000	129000	125000	143000	64898	123000	125000	91949	133000	122000	86268	95295	118000	122000	65159	127000	131000	124000	129000	124000	127000
359.162	0.83	3190	4773	2994	3890	8378	5728	6372	5271	2211	4632	7934	6585	5530	12435	18298	8185	7725	3984	9925	20651	5602	4236	6527	6251	5214	7907	4309	4807	4064	5768	4347	3981	4730	4769	5603	5796
359.213	8.81	6889	16462	15695	12392	11281	11272	6709	7058	7681	12897	4638	6585	8926	7576	4367	8741	4785	7443	6942	11044	12208	7646	12959	10888	10954	7530	10896	7992	7977	14187	8547	10480	9400	9244	10322	11627
359.231	8.35	11003	3748	13789	4978	11514	21537	5018	32793	4449	12938	12944	2530	4739	4155	5509	73316	8356	24212	7479	8682	3448	5612	6718	5173	3900	3387	4857	3748	24830	2934	16885	19008	18492	18221	18581	18411
359.288	8.32	2008	5826	6413	4381	1402	918	1364	1612	744	773	1413	999	1008	2478	2057	11052	2038	1358	2366	4772	751	193	9238	12459	2993	1341	2836	2272	1136	2806	1666	2562	2997	1960	2461	2859
359.293	8.8	6866	14248	7814	16101	5841	6433	4662	10331	7429	9648	13804	10667	14372	17479	18668	23560	18177	6571	13523	30892	17513	14341	18002	17022	22064	10292	13362	12035	6111	5126	13142	11564	12947	12178	12144	12791
359.37	12.09	281000	251000	244000	220000	165000	227000	240000	227000	258000	249000	333000	474000	430000	476000	579000	485000	436000	666000	581000	367000	352000	358000	533000	660000	405000	227000	367000	393000	503000	423000	148000	276000	319000	418000	422000	541000
359.37	12.11	45552	41059	37605	35786	26170	38308	39304	34782	39552	37198	103000	154000	130000	135000	138000	113000	97398	142000	138000	72490	340000	379000	168000	220000	367000	246000	421000	329000	355000	316000	528000	539000	559000	512000	526000	428000
360.052	1.43	83547	101000	98978	92564	93840	88924	70882	96464	93740	98896	30842	31310	49338	54268	19605	39699	33820	69333	44418	80232	35001	26377	72957	43330	44767	28545	49554	58311	44079	65009	59684	60065	58630	59230	59794	56919
360.053	1.37	73156	85655	82884	79428	80175	77580	63889	81942	78583	82599	27210	26995	44454	46642	18061	33702	29458	61514	38711	68423	30396	23685	65061	38093	40116	25468	44333	52323	40126	58908	53361	53789	52373	52284	53321	50751
360.286	17.3	23641	38282	33054	38424	37921	22786	21623	22908	27984	26906	33054	22423	27866	27243	17920	29942	24384	25124	23038	29377	21533	24821	30893	22206	13244	23713	28253	18927	13971	30994	15915	16418	19003	19438	20595	21896
360.374	12.1	109000	94348	82166	75300	56866	71611	70427	82454	78027	76661	49340	67556	62458	72296	93840	79954	75611	115000	94261	68685	36731	38532	77113	92257	43775	23827	35949	44801	58242	48094	8185	22739	27684	41860	41800	61480
360.375	12.22	12911	11869	11816	10961	8080	11855	12350	10285	13139	13210	30252	44905	39117	41340	48808	36491	34622	50791	46844	27619	56413	62110	48512	61763	63900	41006	64383	58579	69380	60543	71260	73170	74235	82016	80244	79682
361.073	3.3	3689	4849	4134	3424	4603	3459	2925	2851	3425	3980	4581	6817	4556	8971	4582	9177	6928	4193	6016	7653	6432	5859	4840	8032	4023	7961	4164	4924	5113	4396	5362	5386	5746	5575	5872	5104
361.225	10.96	19114	19170	16540	17295	22498	18463	20160	24671	20608	19171	14840	17114	16336	17431	14033	13925	19385	14962	15028	14011	15150	13410	15017	14432	19626	14846	15140	15431	19682	15442	16156	20948	15548	15925	13960	15407
361.227	10.97	15124	14345	13294	12335	14857	13812	14503	19018	16410	14929	12276	12312	13951	14390	11166	10663	15842	11739	11776	11254	10469	11445	12091	10567	14728	10758	11692	11633	15218	12453	12961	16572	13842	12424	11791	13449
361.271	9.43	44022	71978	62250	68707	92713	52641	48107	52316	72439	75667	57028	25066	38616	30064	21139	36305	37504	37138	34623	36980	46283	44431	47039	46034	29914	37855	63055	40146	26616	49367	33860	35598	31513	33502	35350	35128
361.271	9.6	38900	58758	53157	63883	86686	45225	41679	45444	65741	67782	55566	24403	32513	26282	18851	29446	30247	36619	30796	32265	38145	38120	46001	45986	24574	31228	51498	31908	22778	44773	23964	25854	28011	29877	30936	32596
362.302	16.27	10285	4168	8801	5241	7120	7216	10303	18995	14179	6677	15768	8806	6530	5898	17577	19455	14514	14911	10705	12733	7216	8581	15279	27549	9797	12494	20793	14733	14435	16455	30412	17827	34700	29982	11681	37000
362.329	8.36	484000	431000	581000	412000	490000	412000	508000	497000	521000	458000	818000	530000	497000	450000	432000	527000	599000	532000	485000	445000	558000	458000	578000	616000	473000	774000	566000	521000	574000	611000	748000	771000	782000	793000	795000	800000
362.924	10.61	4402	2380	5568	4510	3725	4424	4371	4691	3917	3157	4134	5131	4695	4699	5808	4044	5742	5029	5097	4387	6742	7997	6041	5725	9013	6702	6390	7797	7642	9318	5649	6825	4639	5600	8304	5349
362.924	2.98	87589	88513	88362	89746	85060	89886	90015	92804	88311	84679	85028	88347	85941	84238	88098	85758	84780	88360	86789	83904	80687	85589	86279	82320	82288	82025	86161	86168	82496	83456	83206	79194	84006	86939	83640	84876
362.926	0.85	233000	211000	229000	251000	215000	210000	221000	232000	236000	223000	209000	225000	212000	175000	218000	215000	213000	239000	202000	189000	193000	218000	195000	197000	217000	199000	203000	212000	216000	204000	196000	190000	208000	220000	211000	219000
362.926	9.69	6994	5395	5081	4721	6391	6219	6245	6167	4610	5069	6626	7335	6674	6731	6894	5652	6776	7754	6815	6989	10151	10642	7782	7178	13161	8945	9635	10147	14212	10714	9491	10598	11044	9816	10807	10714
362.927	4.21	81154	96270	100000	104000	114000	113000	107000	113000	104000	99635	94927	106000	96994	93129	96482	92726	98935	98683	94884	85889	106000	124000	127000	106000	126000	120000	123000	132000	126000	123000	116000	120000	120000	120000	124000	121000
362.927	12.89	23431	23914	24614	24740	25815	26858	26691	24621	22536	25239	29475	29458	25409	24988	27540	25390	27234	25602	24735	25053	40690	30666	25251	23865	38604	38062	43670	40596	43323	37689	31363	39224	39064	36487	39730	32016
362.928	19.75	266000	277000	282000	283000	278000	309000	270000	338000	314000	302000	316000	282000	276000	304000	331000	323000	320000	317000	327000	379000	320000	257000	329000	299000	236000	163000	214000	361000	283000	244000	268000	243000	243000	257000	310000	285000
362.928	9.93	28638	25855	28482	23607	28862	31250	31329	28365	26869	28753	31297	30254	26335	31279	31567	31782	28711	29635	29632	31029	46084	41702	32526	31886	53611	41525	41900	46689	57165	43329	39752	48451	44666	39994	46408	44276
362.929	12.83	25233	27835	27429	28162	29028	31798	30179	27880	24559	28597	32857	32309	27637	28593	34682	28841	31096	29583	28843	29600	46549	33003	29530	27875	43515	42105	48347	47203	50806	43601	36107	47002	42118	41230	41571	34744
362.93	1.07	27029	11268	12749	22474	17532	12127	8332	9303	23610	10330	22456	21549	17382	37250	18236	37847	18061	16479	31820	8947	23930	17458	11086	26920	14880	9778	11808	17121	13583	7604	22586	21834	21644	17666	19159	21861
363	2.7	5920	7771	6169	3335	4018	6058	4438	5549	6025	6225	5184	6243	6050	18032	6229	7745	5438	5446	8260	33722	5950	6660	5580	10356	4230	6872	4112	4434	4606	3467	7177	6722	7032	6863	7100	6709
363.054	4.31	11462	12087	17040	10952	10776	16667	10301	15160	12689	12455	11259	11155	11905	18514	12269	12199	17256	10424	15192	17004	14085	11585	11557	22935	11048	15997	10386	12102	14772	9267	12332	12958	13685	12875	14010	13648
363.215	6.11	3771	6214	3570	4717	3118	3134	2945	3495	4375	4657	7635	11581	7844	11439	3270	4905	7429	4840	9313	11767	11951	6667	4296	6476	5728	8233	5085	5393	4853	3975	6201	6086	6026	5779	6716	6184
363.311	12.94	20274	22153	21365	19802	22525	23434	18146	24771	19833	21044	23029	14886	17317	17750	17753	17460	20527	18653	18091	16935	14857	13334	14953	16466	14014	13609	14720	15403	17916	16240	13253	16904	14398	13772	15400	15131
363.334	8.37	108000	98109	130000	94839	110000	92762	115000	108000	115000	103000	188000	122000	109000	103000	96558	120000	137000	120000	111000	98385	129000	104000	130000	136000	108000	175000	127000	119000	131000	138000	172000	178000	176000	179000	177000	180000
363.932	0.85	10571	9889	12856	13610	12217	10645	11250	10208	12111	9587	10388	10783	8864	7923	11682	11381	10418	12486	9814	10104	10410	10669	8649	10997	11376	11296	10659	11582	9432	8134	9235	10208	10510	11081	11772	11199
364.049	0.88	6963	5655	5488	5073	4992	3565	5454	4520	5580	5902	7228	2096	1634	2824	1759	2418	3606	2673	4333	2881	3387	3117	4299	3370	1745	1955	3526	3181	867	4190	2355	2514	2651	3313	2602	3328
364.335	8.36	16155	13068	17829	13801	14998	12529	17254	16042	15546	14377	26079	17355	17823	14184	13177	18044	18689	17594	15052	15187	18213	15278	18667	20213	16273	25461	18421	16697	18859	19131	23704	26771	25321	26082	25023	25530
364.916	0.9	16826	19377	18611	21314	20592	22049	21544	23521	17922	19466	23605	16832	21047	24506	26089	20939	21584	19390	24671	24421	18772	17356	28236	21484	21956	22476	21235	23924	24687	22595	20595	20828	18489	23111	22138	22305
364.919	0.92	46568	52136	54887	58657	54612	50493	59136	57120	45276	51998	57354	46363	51825	64020	64358	50041	48502	50551	59737	54890	41066	48220	71849	48870	56801	55668	56327	54181	59339	55019	50769	51308	50849	53468	54482	56075
365.203	10.54	6055	11493	11241	4285	6813	63311	16793	1640	2521	51058	1512	1764	1134	378	1134	1134	756	882	252	1135	96304	1134	1134	1388	1512	1639	2018	1513	2019	756	6437	9972	6939	10985	7829	9469
365.276	8.28	121000	124000	135000	136000	107000	113000	81228	142000	84502	119000	118000	118000	99145	161000	108000	99237	141000	110000	123000	121000	89120	98999	111000	120000	110000	97270	113000	110000	109000	96236	113000	135000	110000	112000	114000	115000
366.265	8.26	27105	32895	33053	32360	26761	26995	21761	34311	25773	32063	28088	31927	27885	47363	26868	34322	36529	30457	32541	50499	28723	26332	28865	37688	26389	28465	28445	27488	27730	22424	32431	34887	28259	30554	30438	31546
366.371	15.42	18147	28208	18889	15248	11716	35755	9672	5840	17666	18431	8614	9475	11944	16346	9301	6845	8176	24384	16940	4236	8727	31306	23831	8983	16705	224000	14253	5887	56532	25981	17263	22909	31523	22675	1259	24953
366.816	0.98	16356	9520	9873	15033	15630	11510	8579	8255	17642	9900	18845	18065	12625	19853	14066	26873	18618	12815	24510	18418	17884	19375	8967	23234	17121	15334	12383	20221	15478	10480	18103	19540	18169	18514	16926	18222
366.916	0.92	47272	58239	48840	49956	54641	55483	58448	64151	49052	56906	55571	41692	49818	66042	60053	49164	49090	47174	57861	56324	36259	44742	68796	47209	56009	54473	58127	50796	54211	57291	48817	41290	50143	49596	50801	48394
367.075	8.16	19004	7223	15759	9309	5741	8638	9840	6016	11985	11788	9338	8290	12612	6523	4654	12649	15690	11855	7441	3445	25663	16680	16026	14831	23935	17847	33211	14999	12442	16781	13302	18094	15631	14794	18468	16036
367.151	1.76	14839	11786	9671	9104	10138	9819	9235	9180	11829	12176	10957	16664	12022	19423	15309	17337	21846	9824	15954	25959	21221	15046	11430	20240	12146	15354	10967	13406	14291	12369	15347	15026	16231	15494	16628	16200
367.156	0.96	4191	5265	5780	7888	6415	4280	4222	5081	8474	5693	2867	3199	3706	2865	2599	2456	3425	4659	3294	1661	3322	2882	6736	3235	4080	2592	7384	2286	4672	6159	3560	3733	3260	3204	3840	3392
367.159	1.11	25237	26576	27417	30040	32351	28929	22056	20412	32618	31496	20198	20184	23329	15747	15293	23109	20454	24191	34208	10436	24075	20193	35641	26938	27601	24175	31744	21162	28881	34345	23272	25041	26932	24582	27462	27196
367.18	14.56	19633	38744	46066	24689	26384	23676	19890	16023	29583	27452	12514	10900	20156	14225	7571	21695	6605	31894	15219	25182	29857	21713	29507	20120	29300	15435	26529	20496	23176	37311	28029	31885	30088	27892	30959	29213
367.183	8.53	3496	4125	4389	4482	4589	4009	3930	4064	4279	3683	3743	4288	3767	4410	4167	4235	4438	4073	4355	4256	8541	8474	9104	8818	8868	7368	8779	8529	9599	9127	5945	6505	6619	6191	5991	5624
367.974	1.21	23220	22204	24989	20865	24700	23702	23585	20543	24836	24251	25967	30227	24703	34828	23858	35716	22785	22007	39083	34991	25784	22570	19454	26777	23297	25970	22560	23041	20630	21174	26417	24180	24241	27149	27308	26236
368.154	0.96	52	94	316	129	477	199	261	241	79	150	96	102	256	0	52	219	127	163	152	140	349	0	273	22	45	79	287	94	64	371	50	287	103	53	324	93
368.282	8.51	52174	108000	68073	58118	60680	60916	57099	75543	70957	66591	66308	84889	84026	169000	81189	149000	92512	77217	74064	310000	129000	78478	84572	162000	73225	102000	74481	78727	44537	42253	97022	96240	96567	96509	95633	95797
368.317	8.98	28878	31101	35379	26203	26156	22304	26215	25766	28140	27532	32954	26060	24049	25075	23997	34446	30303	25536	26076	26544	24368	21135	29668	35458	22471	30041	23844	23305	24794	25493	24391	27502	26631	27708	26972	27042
368.423	16.93	492000	72086	326000	181000	84788	180000	199000	260000	66839	187000	89863	31925	175000	71923	171000	126000	97671	258000	75621	119000	2072	730	88068	333000	4923	2884	2268	2203	10709	6399	1467	1842	1333	1772	2544	14466
368.423	16.98	194000	48324	155000	101000	56967	105000	112000	137000	53599	101000	200000	86552	323000	131000	266000	185000	134000	296000	118000	151000	74502	61973	203000	650000	164000	87408	91353	80932	157000	108000	68254	105000	135000	164000	180000	208000
368.423	16.82	374000	40516	192000	109000	44783	94741	101000	143000	31230	101000	5787	1842	12392	6892	20275	17709	16412	44861	11768	23014	940	293	4165	14979	3140	1321	1512	918	1595	700	557	1118	440	1589	887	715
368.831	1.04	18306	11658	12511	16729	14922	8883	9283	9434	15762	8707	15407	15725	13928	21130	12712	20311	13934	13086	21131	7127	13762	16985	12662	19741	17938	11634	12762	18225	15759	11461	17271	19693	18171	18407	17464	19526
368.883	0.84	13719	13721	10084	10858	11964	14097	14691	11518	9587	11913	14879	10057	12999	13376	14697	9584	10026	13123	10862	19317	17945	10334	7592	9799	11893	12990	13148	13820	12827	9848	11828	10046	14948	11321	11491	11861
368.929	4.01	2080000	1390000	1220000	543000	509000	640000	475000	732000	536000	830000	1260000	832000	1470000	1290000	1300000	1060000	917000	1130000	1580000	839000	1850000	767000	269000	1130000	622000	1100000	722000	436000	780000	653000	1040000	1060000	1050000	1060000	1130000	1080000
368.94	4.19	39528	57024	45704	30046	23612	10494	16316	17828	15542	12439	97614	6917	22787	23088	9605	14094	40925	20279	63534	124000	40148	30501	17661	17955	47369	14535	68887	17501	61058	79795	30028	30707	30617	30420	32404	30448
369.196	16.56	61640	111000	106000	91119	82367	54570	65219	69226	83145	57101	48889	59235	78742	84872	34920	101000	36723	118000	65533	96204	87930	127000	146000	105000	77705	46205	44117	94440	78611	103000	70915	73787	88797	83311	59173	80361
369.2	7.57	13953	11081	15587	10436	7480	12069	12340	13436	13550	12232	14064	17094	15609	10783	14087	19862	11665	15486	19819	17704	31819	10921	19129	35297	13175	15216	13663	15279	16203	13648	14765	14534	14785	15275	14681	15583
369.284	8.52	13686	27562	18017	14902	16392	15938	14470	20114	17849	16765	17000	21000	21096	41498	20657	36337	23247	19930	18736	73910	31455	20180	21977	39548	18783	25562	19236	20615	11979	12048	24374	24658	24033	24416	24089	24207
369.348	12.3	148000	113000	123000	134000	113000	140000	139000	132000	129000	150000	105000	70897	83703	604	87333	101000	110000	15328	88709	85816	67130	1370	15417	38176	59663	38879	124000	56826	54770	36991	76016	50712	70701	66312	44186	55304
369.35	12.56	214000	177000	194000	211000	168000	189000	207000	191000	198000	198000	189000	152000	160000	347	162000	178000	181000	47528	165000	171000	123000	610	43725	92837	107000	83857	500000	118000	104000	81551	137000	94210	136000	126000	99483	111000
369.35	12.88	26289	26973	28890	25197	22373	23095	23562	25095	24684	24140	23303	20645	19008	92	24466	26003	20061	19162	22664	22278	17520	331	14205	22910	18978	15871	76191	16268	16179	15003	19592	13952	18389	16705	15320	16344
369.35	12.93	128000	141000	150000	131000	117000	129000	142000	124000	137000	128000	119000	119000	117000	326	144000	120000	121000	105000	120000	134000	98166	812	68941	106000	97138	82731	488000	92856	87158	85118	101000	79231	99344	93257	78004	85026
369.35	13.11	384000	360000	364000	402000	312000	384000	414000	353000	369000	353000	523000	330000	314000	1294	328000	331000	381000	270000	335000	371000	316000	1949	190000	271000	374000	201000	2600000	275000	267000	212000	290000	218000	364000	289000	234000	228000
369.423	16.98	89332	16423	66312	36804	19146	41292	44034	56718	14877	41367	49378	18607	84769	33324	77722	54501	39170	98171	34993	45300	4451	3615	49227	173000	14293	5376	4955	5952	17037	10901	266	1291	4001	8945	12909	23558
369.426	16.82	91271	8471	48150	26117	9517	23752	28244	35244	8076	25656	1134	138	2026	1118	3702	3395	3259	8767	2585	6600	157	101	438	1802	353	876	378	159	489	209	328	176	297	332	151	273
369.428	16.96	116000	17198	76659	40595	19020	43671	48480	61594	15463	44937	21157	7555	41041	16255	41091	30478	23185	63542	19336	29084	256	144	21396	76461	1151	713	126	329	1738	581	318	179	514	508	440	1940
369.932	4.09	189000	121000	109000	48226	45641	57136	43754	64422	47498	75753	112000	73817	132000	117000	115000	93607	79935	98276	141000	72363	161000	68347	24542	100000	53753	96732	63385	38909	68035	56290	91125	92840	93129	94756	98668	96636
370.024	6.55	10446	6310	9117	10654	14578	11276	3306	6668	6452	3268	4258	625	5336	3423	358	3813	5899	7803	2924	1784	2922	1942	2161	2433	4289	1621	13001	4452	18689	19021	5143	5972	5422	5186	6530	5690
370.078	1.43	176000	208000	205000	202000	191000	181000	186000	182000	165000	200000	104000	117000	150000	144000	93635	126000	114000	181000	128000	179000	119000	97615	163000	119000	143000	108000	138000	159000	144000	165000	145000	142000	139000	149000	139000	137000
370.296	8.88	135000	228000	179000	132000	133000	157000	108000	197000	231000	187000	125000	181000	184000	294000	168000	352000	178000	161000	147000	567000	297000	178000	188000	284000	158000	160000	168000	178000	92874	93723	206000	208000	207000	211000	206000	208000
370.354	12.95	36050	39484	47708	39006	37905	38512	37334	37122	35488	40888	35963	36047	34085	1428	41905	38120	37449	29164	36070	37557	28796	4262	22593	32229	30433	24336	154000	28559	24897	26043	27810	26166	31816	28284	21482	30146
370.357	12.59	50201	44202	47640	50868	39464	46028	50835	46122	48791	48851	48658	39569	42768	185	41000	44320	46406	13333	41118	44022	31385	211	12286	25161	28223	21690	150000	30724	26193	21525	34308	23940	35088	30586	24827	28015
370.357	13.04	41966	42266	38879	47621	35978	46553	49983	41940	39854	39597	62735	38244	36529	359	33769	36482	44102	30494	39349	42819	37552	393	22371	30880	46939	22801	358000	32908	30257	23986	34022	25176	44342	33045	26895	26926
370.739	0.92	98803	80696	99846	91774	94052	95023	95644	101000	101000	96593	99814	104000	104000	76705	92223	89504	104000	106000	107000	58934	75216	117000	106000	95378	109000	100000	104000	111000	106000	97157	95158	98017	103000	106000	102000	103000
370.926	4.01	2040000	1340000	1180000	530000	493000	621000	459000	710000	518000	809000	1220000	800000	1420000	1250000	1260000	1030000	889000	1080000	1530000	809000	1790000	736000	257000	1090000	598000	1050000	701000	421000	758000	627000	1010000	1020000	1010000	1030000	1090000	1040000
371.099	16.35	130000	131000	137000	141000	217000	155000	155000	210000	155000	149000	137000	136000	130000	188000	135000	142000	194000	131000	129000	139000	136000	138000	148000	150000	202000	130000	136000	154000	207000	126000	141000	192000	134000	133000	115000	132000
371.216	11.58	927	1266	1343	986	1313	1064	1087	1044	1470	1868	1547	1014	1125	1022	1107	929	1427	1138	1161	1089	1047	1064	1062	1267	839	1093	1005	972	1407	850	783	897	985	948	1104	1030
371.216	15.24	8358	8673	8520	9843	7857	5711	9723	6718	7333	8377	3963	2476	5903	2546	2528	6791	2188	6850	3330	6961	6184	5302	8345	5945	4932	2212	6585	4050	2514	5088	4807	4278	4470	4958	3951	5643
371.218	10.72	276	277	155	241	418	306	448	422	199	276	381	191	211	330	309	505	280	517	400	451	356	436	536	298	343	282	194	467	365	490	323	432	251	256	356	374
371.221	10.22	446	254	221	135	427	119	376	533	327	194	272	292	195	392	293	204	466	340	351	459	264	338	665	344	265	280	214	402	326	259	228	481	538	257	176	265
371.227	3.94	15759	14777	20130	15811	13403	27068	17081	17372	10860	19341	32588	20596	17567	23629	54139	19760	20019	26786	14181	15947	9448	11646	13917	15064	13968	75674	14596	9731	15547	42705	21241	24773	21498	23044	22495	22160
371.255	7.96	3897	22260	8201	6387	2847	4310	2102	2866	2804	4088	21446	5404	5672	5109	11714	237000	23276	5286	15785	16215	102000	5862	74512	90700	2390	6992	5226	5062	2428	2560	12604	14990	14635	13954	14479	14562
371.257	8.26	2974	8571	7255	3848	1974	2478	1858	3320	2176	3465	5576	3911	3462	3506	4242	45198	9449	4025	6545	8003	27124	4106	16946	27490	4281	4885	4554	4331	2572	3171	4970	5678	5685	6195	6343	6097
371.298	8.88	62786	86745	77112	62629	63312	65625	53730	79350	82243	74889	58375	73362	72602	109000	68520	117000	74073	70359	65147	163000	101000	70566	78382	99632	69666	64181	67761	67626	53884	50975	78151	79577	78479	80202	78283	78798
371.356	13.02	504	518	847	991	710	835	901	738	920	869	817	453	502	0	603	870	544	707	637	765	789	15	582	570	1055	252	8710	857	468	539	783	658	802	635	827	804
371.358	9.92	640	0	759	199	126	1259	325	793	120	467	737	331	441	275	465	730	173	538	1050	332	160	253	217	593	230	262	718	273	748	740	43	287	74	227	353	507
371.926	4.09	195000	120000	108000	46958	44579	56127	41601	63862	47477	73653	111000	73401	128000	117000	111000	95801	81278	98368	140000	74422	161000	67220	24014	101000	54041	95178	62686	38367	68168	56952	91644	92493	93356	93778	98475	94782
372.101	16.34	44365	46208	47294	48933	74774	51298	54111	73343	53413	49242	48461	48651	44535	67209	48052	47008	66687	45020	44570	48075	48497	48320	51867	51296	72869	41761	47682	53231	73104	45535	48251	68192	48461	47853	43703	45546
372.243	8.58	45756	15104	53539	18392	45187	81922	19188	148000	17491	48313	48930	11931	19558	13266	25310	329000	32977	106000	24867	36232	12548	20109	19806	15160	15667	12731	16537	15613	104000	11199	67476	67780	69542	71677	72365	72561
372.259	7.96	1678	6197	2510	2216	1469	1504	896	1366	1106	1232	5891	1818	1638	1924	3814	61861	6822	1817	4890	5070	26568	2113	19989	24509	1495	2095	1989	2195	1305	1182	3780	3868	4872	4282	4571	4300
372.31	9.42	311000	434000	335000	269000	283000	385000	200000	526000	614000	520000	283000	385000	326000	519000	272000	699000	351000	284000	282000	1190000	599000	312000	374000	485000	279000	301000	291000	327000	173000	173000	381000	388000	395000	400000	391000	393000
372.735	0.92	187000	172000	207000	177000	192000	192000	189000	199000	204000	192000	198000	198000	209000	154000	190000	186000	202000	218000	208000	127000	154000	224000	215000	204000	221000	177000	216000	210000	219000	200000	190000	190000	202000	202000	206000	204000
372.923	4.02	669000	432000	387000	171000	162000	200000	152000	230000	169000	264000	391000	260000	470000	414000	406000	337000	290000	352000	499000	263000	579000	241000	85990	357000	194000	341000	225000	137000	244000	204000	325000	330000	333000	334000	355000	340000
373.026	1.06	20683	12580	11474	16369	17244	7012	7865	7371	20020	10109	23565	25586	20340	30516	17640	34668	18570	17766	37971	14959	33290	21989	12573	23331	17382	12652	17753	20399	17149	10354	22805	23511	20238	22500	23509	24320
373.043	0.82	9931	14512	11604	8656	13088	13058	8684	10695	11477	9095	13236	8925	8263	35092	8119	8998	7597	7875	13840	24720	8634	8306	12860	7182	7231	7718	8630	9115	6085	8564	3655	3445	3206	3752	3849	3598
373.045	1.33	38836	29197	29785	44213	34014	32319	17605	29302	48084	28888	22563	22058	23908	39519	15554	37051	21612	24435	42453	20282	26465	16994	17485	29776	19027	13963	18035	25402	22454	13643	28808	27231	29011	31321	27895	31247
373.211	14.52	463000	563000	754000	520000	408000	267000	367000	290000	396000	429000	186000	200000	344000	147000	148000	421000	140000	388000	212000	333000	497000	277000	439000	230000	294000	212000	287000	214000	182000	297000	283000	320000	306000	293000	314000	305000
373.235	10.74	826	1202	681	1298	1422	916	955	761	729	1060	636	708	606	391	491	933	602	746	751	447	664	535	526	550	508	585	579	348	758	647	536	500	618	477	636	513
373.248	8.59	15511	20425	28329	14055	15955	28417	10435	45672	9339	22172	18701	6055	8205	6475	9820	123000	14699	36539	12086	17687	16561	11236	28089	28616	12811	8907	11546	8671	31945	9009	26157	28110	28270	29180	29748	28843
373.272	7.8	7683	39502	17124	14010	4583	5137	3058	8202	6287	13126	9399	8674	6863	8066	8935	122000	15875	9870	12029	16555	21388	26133	38386	42403	12107	14572	15917	15592	6339	5410	18625	19531	19158	18873	22176	19292
373.274	8.25	227000	567000	629000	306000	51562	242000	68961	260000	96775	330000	241000	322000	184000	191000	311000	859000	378000	219000	306000	433000	362000	321000	749000	649000	18550	368000	492000	296000	94566	37270	305000	326000	307000	312000	324000	332000
373.315	9.44	72320	101000	80237	62784	67372	92020	46711	123000	141000	122000	65488	88685	73108	123000	61491	166000	81064	65010	66171	279000	138000	73565	91746	114000	63469	69339	68235	76963	39465	38652	77116	85093	86058	90225	89390	89844
373.315	9.44	7734	10561	8238	5909	5543	8948	4542	10900	16659	10979	19859	21393	22946	29587	14354	42560	18322	14128	15853	47773	86280	54397	27276	41629	43655	46142	47476	46178	22105	21550	80031	76682	79023	69568	71084	53231
373.923	4.09	60559	39044	34907	15035	14516	17734	13655	20810	14530	23893	34794	22930	41428	38344	35886	29493	24872	31524	44248	23332	50058	21505	8254	31948	17265	29843	20428	12642	22540	18522	29081	29416	29966	30013	32166	31445
374.021	4.1	15696	25472	11242	12475	10306	4291	4440	6920	6839	6122	21293	8206	14694	28659	7291	40554	23824	9662	19257	77402	15430	20216	11086	21471	17899	9507	15575	11611	16132	21445	16497	17352	16120	16944	17469	17311
374.212	14.54	111000	135000	179000	124000	97919	64410	87921	69704	95060	102000	47155	49721	82337	36596	36725	101000	34955	93239	51551	79715	117000	67657	107000	56874	71060	53153	68971	51888	43833	72710	68852	80110	74161	71538	75831	73936
374.275	8.25	60432	154000	169000	83357	15127	66580	17727	70544	27106	88511	64967	86661	50829	50962	82659	227000	105000	55997	79252	119000	98777	84012	195000	174000	5726	98393	127000	80643	26159	10434	79896	86333	82051	83628	86572	89121
374.278	8.53	43167	51288	45951	41764	40993	41417	38178	40661	38813	37134	30100	28328	29969	28342	27499	47228	29199	32299	29299	29335	84400	80542	134000	134000	78772	82785	84463	80227	84687	99636	48875	48559	52891	55145	54833	54768
374.302	13.53	80791	56453	80103	48632	91996	52424	86321	114000	64848	101000	78682	173000	81225	59219	72986	92850	123000	108000	115000	88415	141000	57795	73072	98385	79255	94290	78283	96908	89898	122000	150000	157000	145000	153000	138000	148000
374.313	9.42	12842	16302	13512	11202	12431	15483	8742	20330	22409	19915	12026	15435	12254	19675	11163	26895	14379	11524	11039	42374	22154	12163	15578	18297	11877	11995	11121	13010	8664	8473	11867	13804	13699	15699	14895	14926
374.361	12.01	71033	38978	60096	28059	24415	22689	41372	68146	32253	38633	21737	13209	25839	15660	34134	25531	33600	45406	29557	43541	3927	1562	20289	32094	4414	3707	3531	4055	7649	10357	431	473	556	2995	2162	11875
374.362	10.19	488000	448000	423000	366000	310000	345000	391000	343000	396000	386000	349000	400000	358000	407000	422000	388000	420000	375000	451000	353000	402000	378000	358000	509000	386000	375000	397000	386000	389000	323000	430000	438000	435000	447000	445000	441000
374.364	12.22	10667	6480	11101	5563	4192	4342	8956	10765	6323	8318	20253	12802	26658	13209	22585	17272	20198	27120	18690	21599	31686	16645	20813	31092	29345	40689	50556	22135	28779	41741	54226	57481	61258	56168	56267	57593
374.732	0.92	155000	137000	168000	146000	149000	155000	149000	164000	169000	154000	163000	168000	171000	132000	153000	150000	168000	172000	172000	103000	125000	178000	176000	169000	176000	154000	171000	166000	179000	154000	158000	153000	161000	164000	169000	168000
374.916	4.05	80945	50766	45827	20828	19584	24720	18237	27179	19630	31822	47327	30949	55514	51035	47208	39519	34415	41935	58148	31538	66982	28663	10038	43169	24146	41440	26930	17036	29291	24143	37728	38408	40098	39630	42684	40592
375.214	14.53	15245	18000	24171	17499	13565	8633	11888	9069	13200	13369	6386	6864	11476	5237	5290	13616	5325	12592	7569	11275	16371	9231	14499	7762	10303	7096	9253	7496	6426	10004	9470	10570	10269	9854	10699	10250
375.224	15.31	85010	69891	67577	78083	63834	34918	67154	49699	65253	65473	33553	32778	65411	25624	24328	90698	20838	60903	37008	67883	70078	61032	78598	54018	48521	27129	57009	42972	29469	45279	45338	41764	47086	48129	43040	51481
375.277	8.25	11968	30642	34106	15949	4117	11253	3691	12849	4539	15047	13685	14149	8187	9844	12364	46117	16935	10161	16642	22010	15189	13480	41446	36390	4348	15719	21438	13961	5192	5265	14591	16598	14857	16203	15681	17744
375.28	8.55	10433	15567	12749	10691	9575	10081	9406	8481	9761	9007	7982	7465	6750	7328	6761	12553	7469	7453	7952	7898	21080	20702	34705	33178	20781	21237	21258	20341	20655	25662	12463	12730	13573	13604	13575	13168
375.291	8.33	1834	4025	4104	2389	642	1159	624	917	270	582	1883	821	617	1022	1175	5791	1424	557	2016	1896	508	459	5981	7089	1244	514	1320	1300	851	1990	1518	2091	1619	2286	1426	1562
375.367	10.18	118000	109000	107000	89426	76788	80508	87219	81394	96462	90604	90835	97259	84803	100000	110000	96514	101000	95416	109000	86050	95507	91893	90750	122000	96440	91309	98738	93454	91138	82645	106000	107000	108000	109000	110000	106000
376.138	6.21	7218	12821	7922	13550	13343	8256	8148	8704	11257	10048	4595	4065	5081	5901	3926	9143	7975	6705	11775	14734	10843	4226	5146	7387	9186	7044	14036	4457	7955	8728	7099	6526	6439	6368	6244	6798
376.229	15.32	20027	17779	15239	18434	15950	8113	16380	11076	16516	16061	7637	7510	15652	6548	5672	21911	4633	13717	8386	16031	17589	13801	17617	12717	11078	6609	14306	10779	7172	11345	10593	9862	11917	11013	11448	12122
376.286	8.54	1424	2641	1698	1550	1592	1700	1270	1210	1498	1258	1387	1079	988	1311	997	2249	1388	1040	1125	1147	3144	2958	5555	5086	2676	3232	3093	3021	2633	3688	2068	1912	1996	1914	1662	2209
376.315	12.83	28924	17921	25757	12113	15273	15692	41551	43961	16036	19697	21335	29810	15024	26745	22207	15526	45260	37339	29715	38568	33844	11179	15275	27278	25387	25748	29241	16862	30850	37722	52171	50717	54864	55157	56665	54218
376.316	12.83	4674	3031	5305	1641	2525	2650	6950	6950	2147	2906	3789	3790	1138	3284	3665	2147	7457	5306	3663	5305	6570	2274	2652	3029	4296	2905	4546	2778	5051	5308	7456	7455	6447	7960	6825	6951
376.317	15.18	70164	39157	47122	38913	40870	38464	72206	79292	36852	53714	62991	62761	55005	52886	53177	68824	94108	67088	60306	89923	76683	49713	57325	82744	54418	70787	57405	46860	67129	79776	106000	91521	109000	108000	103000	122000
376.319	12.84	4550	3284	3537	2147	2020	2651	5687	6572	3034	3412	3663	5181	2652	2905	3701	2906	8723	5005	6062	5815	5365	2146	2780	3538	3917	3956	5010	2458	3833	5133	9606	6266	9228	8216	8846	7078
376.319	14.82	17390	15621	15502	11336	22355	10628	19307	25198	13952	26797	15241	16104	13944	12616	12729	16855	29388	27958	15315	19721	26578	11885	14079	17699	14528	15700	15433	13620	15027	21326	28015	27092	28622	29756	28057	29234
376.319	15.04	65364	44902	47995	37264	41801	38689	68740	77906	38040	61262	53975	53110	49216	41521	44263	60732	76201	67055	53642	79560	80062	41345	54422	70006	50043	62505	58973	44190	57467	72444	95115	83287	97276	100000	90330	103000
376.321	12.42	32165	28731	27550	18011	19408	18636	43261	49526	21203	31115	20433	20983	17995	15501	14113	17061	38962	23841	16508	41017	27673	13702	15213	25096	14791	21334	18418	11952	18425	31110	49874	49150	49479	52513	47620	50254
376.324	12.2	1768	1769	1768	378	505	1675	1769	2906	1516	2147	1388	1516	1010	1808	567	1009	3282	1809	818	3286	1009	126	757	1767	732	613	630	1515	1168	2183	4730	3412	5755	2263	3647	3347
376.326	12.19	33706	28260	28003	17904	20061	20626	43189	50430	22500	27424	22255	19833	17302	16512	14833	16722	39633	28917	18003	43974	24581	13167	15048	26107	13996	23326	18874	13643	20491	37574	51301	52485	54406	54027	50204	53581
376.73	0.92	62715	53131	70246	61620	65526	67172	59574	69075	71795	63079	69580	65845	71759	49906	62507	57705	66802	77558	69847	37041	50291	81347	71976	65313	77565	66534	68858	77052	75828	72145	67866	67268	64392	69260	71959	66775
376.731	0.98	10009	6663	12303	10512	10274	10967	10974	13060	12944	11564	9571	10940	12337	6748	10434	9980	11408	12427	10640	7088	7603	13708	10982	12592	12881	10150	10379	12684	10831	12566	11984	12343	10496	10998	12309	10624
376.891	0.92	24498	19141	20357	20419	18900	16450	16393	16597	16931	18245	22556	27386	21761	36471	21454	25813	22097	18120	22447	40344	23811	18790	11509	22648	18647	21282	19384	17682	17767	16261	23401	20598	20948	23257	20406	20403
376.922	0.92	55666	79923	62345	58208	60818	40345	66165	60026	55053	60920	85844	103000	106000	66213	83469	88658	81230	93901	101000	53870	85848	74851	60507	75788	79596	75283	94264	85469	86964	78031	82125	79252	77814	74636	83212	77778
377.068	1.2	6079	13916	13246	10305	13301	12587	10905	12668	10664	13497	5934	8268	7262	15361	8221	7784	6624	9572	11984	11483	5589	3961	10932	9402	5012	6405	8237	7252	8507	8711	6024	7653	6382	6878	8078	7277
377.146	3.79	5259	7096	6956	6111	7117	9202	5903	6423	6646	7967	6660	8001	5733	7610	5417	7688	5819	3904	6171	22359	6924	8042	6267	8771	4349	6298	6999	5685	4876	4077	6016	5570	5961	6086	6367	6114
377.198	9.08	3978	10975	7782	6398	5944	7449	9294	6046	5978	9596	5684	5423	5061	5074	5443	6825	4980	4691	7323	4243	8660	3211	10331	7279	4571	4570	5490	4467	4815	5611	7443	8098	7930	8219	8241	8105
377.241	16.63	12323	17390	17533	13515	12883	6155	9993	8648	11843	8191	7497	8664	11726	11727	5186	19003	4707	19570	9171	15662	12106	16632	23273	10203	9354	6844	3783	11210	6596	10694	9082	7618	12971	10140	5906	9898
377.266	13.81	67637	55938	65095	98131	77614	67307	59699	74689	87460	85724	65478	51917	63476	31949	30313	95336	51276	42802	64406	50769	71938	83629	69114	76210	49339	50288	48795	48007	42274	49614	54485	57975	59236	62927	59940	64936
378.242	8.54	14760	23093	15256	36346	41459	41010	28979	17942	27553	30976	22621	25005	12680	12285	15439	29049	17753	14073	20451	18309	31741	24026	24287	30996	23659	20130	27597	24697	14912	22091	22493	22719	21783	22125	23024	22687
378.73	0.92	11261	8980	14893	12538	12546	14293	12009	13129	10827	13064	11998	11507	12803	8156	10576	9312	14292	12240	11599	6997	7421	13786	15506	12688	16475	11774	12979	16625	14914	13361	10449	12966	15487	13935	15186	14005
378.897	0.85	23831	19921	17382	18868	15400	19008	22718	21068	17174	19378	25921	25332	24130	20399	22027	20287	21818	25766	23623	20820	30161	18556	17104	17555	23164	25928	21438	23543	24102	18086	19370	21727	23453	20917	23607	20358
378.921	0.93	67293	75700	57092	61675	59340	42183	60105	59431	65979	60884	97622	107000	117000	74343	89719	91439	88618	99290	114000	57798	88998	75970	68312	85191	83583	82691	99946	93240	97147	74687	81380	85969	88906	89670	88736	85598
379.181	9.67	1125	3416	10509	1592	2211	6456	1913	2074	3660	5104	2331	1054	801	714	678	3890	2251	1460	1178	4295	4042	1905	4063	1630	2382	1902	2852	2234	2759	2239	2735	3087	3333	2902	3343	3291
379.224	12.92	731	1018	1534	1153	1708	1075	1168	1502	939	1436	1279	1089	937	1034	517	802	914	557	405	875	1473	903	464	636	460	833	1176	414	400	953	696	857	997	1212	1260	909
379.239	8.53	8184	9864	8503	11838	12938	12265	10216	7821	10384	10876	9218	9005	6865	7154	7176	10966	9296	7303	9238	9401	15677	14413	16490	17305	14036	13399	14830	13528	13038	14420	10677	10716	10708	10648	11281	11028
379.284	13.58	31442	23320	32498	40691	34956	28196	36740	27755	33871	33415	33134	15287	20628	11971	7056	28045	19119	13559	28492	44834	29318	15519	17332	21892	17578	19454	27671	18259	11308	14526	19540	19999	21049	20903	18149	21870
379.985	2.83	329000	350000	334000	332000	324000	342000	338000	342000	347000	326000	309000	313000	298000	319000	322000	321000	325000	338000	328000	292000	292000	328000	363000	341000	295000	321000	321000	334000	332000	338000	313000	304000	301000	317000	320000	323000
380.256	9.05	82450	203000	137000	192000	230000	393000	187000	107000	145000	316000	163000	144000	111000	88940	118000	209000	136000	94699	146000	136000	331000	182000	163000	229000	133000	162000	186000	141000	116000	140000	150000	159000	146000	153000	157000	155000
380.334	12.98	17170	22853	21887	18345	22603	20290	16592	26127	19769	20717	20695	14265	17602	18321	15419	16603	19810	19362	16512	15896	12483	11744	13240	14186	15245	13415	13499	13253	16117	15746	12284	17602	14018	13802	12339	14971
380.347	12.05	98490	84392	70911	67200	48884	62859	64802	70775	64902	65586	26678	33150	30990	35660	54729	49951	47348	64933	56017	41395	5031	3158	38626	44935	5944	2456	3026	7083	13781	9510	753	601	548	2311	1839	11610
380.77	0.89	49474	56747	60454	53927	62710	44208	45976	45705	52904	61221	51482	47282	47413	46354	43285	54353	49010	46614	49484	40601	40100	47928	60000	55157	47171	41594	51229	45413	41348	53476	47077	44842	45635	46351	48103	47362
380.922	0.94	16394	23004	18907	18133	16591	13554	21311	19384	19553	19094	30904	31661	40833	23448	28487	27038	28866	27313	35190	20886	29027	25922	22400	21631	25096	27817	30774	27789	27281	23750	26785	24469	26084	27393	29763	27439
380.985	2.83	41483	42967	42187	40359	40990	43910	41112	41939	43329	42040	39025	38088	36778	39666	40167	39163	40110	41482	39730	37501	36995	39147	43127	41863	36614	39542	39978	42505	40340	42685	38102	38182	37219	38447	37834	40880
381.173	1.17	2964	4503	4195	3878	3720	2791	3744	3036	4869	4779	3121	4095	3422	4991	4337	5285	5310	3193	3766	4027	5310	3797	4438	4225	3503	3569	5023	4195	3645	4195	4672	3861	3896	4670	3668	4197
381.258	9.05	19284	45668	30215	42229	50352	82122	41283	25293	31952	66499	36324	31471	25706	20855	27376	46560	30187	21721	33129	30502	70345	39702	36457	50032	30736	36246	40462	31947	26532	31342	32606	35037	32430	34698	34829	33237
381.983	2.83	105000	116000	111000	108000	107000	117000	114000	115000	117000	112000	104000	103000	98613	106000	106000	106000	108000	114000	112000	97214	99059	105000	120000	113000	102000	109000	109000	110000	110000	114000	105000	101000	104000	107000	104000	112000
382.272	9.28	24333	63392	39048	50411	53077	110000	47079	26853	33587	88039	49971	48262	32515	34651	48121	77418	53214	24056	46328	66259	130000	68408	66958	97113	38214	58692	62861	39923	34352	35527	47262	48105	45687	47421	48393	49145
382.769	0.9	82630	91156	96732	89257	98456	77094	74465	76176	89092	96455	77671	74895	73008	76265	72302	82696	77702	80751	73338	67343	65819	88561	97885	90651	74525	69733	80710	76573	69549	90272	74172	70238	75339	80246	73920	76544
383.03	1.28	12688	8664	11518	10734	7161	6450	5283	7727	13073	8065	6326	6849	6053	7779	5187	7000	6257	8946	7266	5396	5812	9341	7903	7988	5087	4036	8878	8220	5549	7230	9369	9118	8330	7695	6913	6966
383.111	0.93	501000	903000	566000	580000	642000	295000	667000	526000	580000	580000	1000000	1080000	1220000	518000	868000	977000	822000	1080000	1180000	146000	843000	666000	673000	771000	799000	719000	978000	897000	845000	743000	758000	768000	773000	805000	792000	766000
383.203	10.98	103000	107000	101000	103000	127000	108000	104000	130000	96024	103000	87385	85961	88521	103000	86501	83755	111000	86796	79688	80598	94412	87849	86941	89446	116000	88979	93717	93229	120000	89455	93433	121000	88836	92996	85238	86301
384.114	2.08	3658	3149	2332	2179	2152	2617	2232	2012	2897	3026	2301	3144	1892	14478	3077	3449	3199	2083	3301	18922	6031	3057	2265	5404	2183	3863	2431	2729	2837	2757	3528	3693	3769	4571	4168	4847
384.116	0.93	68593	118000	76349	83563	82956	37543	89898	72563	77517	81675	137000	147000	168000	68931	118000	132000	117000	151000	159000	18019	113000	91639	90992	104000	107000	93395	140000	122000	111000	104000	104000	107000	107000	110000	109000	103000
384.204	10.98	21691	19719	18472	20560	21696	20684	22043	25172	19950	20671	16364	15882	15884	22322	17183	15761	20083	17000	16107	16607	17451	19061	16139	17832	25094	17209	18923	17820	20608	16326	19348	22184	18541	16224	14403	16390
384.31	8.36	50855	53206	68347	46703	51771	44142	56129	53039	55413	54306	81999	47487	45547	46278	41246	67762	59351	50556	50327	45961	53866	43507	66026	70328	46847	71873	57405	50116	55683	61122	74496	75833	77884	80827	79434	78527
384.416	16.81	517	618	911	616	857	431	733	1026	955	1347	875	749	1516	1304	812	1141	1000	1327	1118	1367	7564	7971	1955	2459	5381	8484	2773	7513	5571	4468	33201	24888	20358	14893	9419	7361
384.419	16.31	62942	57806	58697	61102	66671	60028	56288	59511	57939	61748	19277	14994	20832	31534	26566	27038	38913	37268	33657	36761	237	379	39485	31040	812	266	155	1129	4479	4559	234	186	267	306	384	6186
384.42	16.54	48399	48273	52278	53622	57896	54989	54714	55146	53757	57691	37590	30887	41750	55081	46281	42881	58905	56655	54734	52109	20755	30999	78405	66427	32240	27679	18579	35274	50748	46626	994	7321	19199	31405	35577	61751
384.421	16.73	2835	3183	2838	3690	2823	3914	3228	3072	4010	4049	7769	7028	8841	9635	7439	7872	7563	7598	9080	5702	35594	44913	17149	18112	40289	42907	23361	38812	44532	41640	32202	47116	58061	59138	54862	51631
384.764	0.89	50414	50653	63254	53867	58846	46412	45067	40324	55555	57934	51173	43987	45995	43528	44121	49827	41406	46524	45080	35639	39541	49504	56494	53962	50127	39488	50147	42097	43024	53075	46269	45284	45769	47154	42887	46996
385.032	2.94	2655	2585	2605	3375	4279	2786	2542	2650	3362	2712	2462	4397	2969	3575	2958	3953	2777	2206	3205	2949	3602	2747	3036	2850	2969	2501	2935	4193	3291	2953	2550	2642	2835	2530	2341	2712
385.034	2.71	309000	323000	312000	373000	435000	395000	362000	353000	388000	353000	307000	447000	369000	388000	350000	402000	333000	297000	423000	354000	351000	301000	361000	310000	327000	315000	370000	414000	358000	317000	326000	317000	316000	337000	336000	324000
385.043	1.3	32432	19840	26291	32688	18604	20279	10827	21852	36647	20028	11222	10205	11220	17409	7470	13343	10829	21270	9071	14302	14034	16939	17616	16095	12561	5736	18915	20352	9783	15668	25602	23587	22537	21557	19296	19283
385.116	0.93	13416	28529	15341	15827	13658	8758	19970	18393	17727	15154	31309	35908	41006	12546	26416	31383	22492	30945	40792	2551	26822	16163	18603	23269	25139	17324	29675	29801	26240	23362	25085	25682	23565	30107	22920	22572
385.317	8.36	12042	12302	15363	10394	11745	9156	10937	11716	11521	12429	17637	11345	10260	11200	9536	14151	13281	10766	11229	11343	12863	9992	14657	16317	9719	15431	13384	10349	12112	12935	15247	16584	17111	16730	18704	16310
386.043	2.72	47497	49554	51128	56394	68702	61935	55071	56398	60805	55555	47278	67256	57818	58614	54121	61866	50931	45488	64103	51921	52900	47041	56401	48651	50640	47711	56557	64474	55712	49574	49083	48970	48468	50920	51053	50253
386.326	10.05	19414	30953	24141	24096	19901	25520	16237	35535	35733	31724	23855	23625	25309	30924	21112	46900	30512	22277	23510	71642	23857	13133	27467	31903	16308	14778	16393	18538	12373	13721	10358	13352	13981	17376	15974	21504
386.326	10.1	2438	3276	2354	2178	1800	2258	2808	4307	3830	3495	9684	8952	11364	11810	8289	18616	9998	7203	8236	19260	24170	17484	11193	16511	17190	17529	18608	18632	11489	12626	26340	23257	22855	20443	20169	18393
386.715	0.92	19968	12384	13979	14970	11814	16867	16744	15897	15752	14566	21821	19558	21740	14731	18059	15757	21043	18233	22149	13703	19801	18698	16516	12608	18853	20970	14317	20124	17770	13943	17117	16860	17542	20169	19907	19235
386.764	0.91	15371	12343	16230	16710	16557	15374	13545	16199	18288	20015	13945	13172	12543	11965	10237	14323	12814	12434	14966	11482	13181	15224	17972	12206	14119	11143	13668	14151	13703	16265	12987	15025	15320	13431	16645	13389
387.061	1.35	163000	129000	124000	157000	151000	129000	95210	115000	165000	125000	60900	67579	86011	149000	41842	98902	61412	117000	105000	124000	84357	52399	104000	92363	74835	53888	83216	109000	82865	82574	116000	117000	117000	126000	118000	119000
387.103	1.43	27897	34001	31217	28794	36705	27318	28157	22772	23969	31290	22237	32844	29301	28672	20310	27980	26008	27847	26743	33502	29936	15931	29943	29428	25914	19545	21639	25705	24920	32262	21819	21544	21143	23180	21225	20505
387.179	8.37	23499	50561	177000	11522	65259	8967	36796	21606	29607	21948	62068	232000	10848	35355	11714	91236	324000	15848	361000	6037	28987	6522	9007	76297	12537	8202	12014	110000	14073	228000	56413	50467	52395	50793	53073	53409
387.192	8.75	16950	25923	27434	16326	19573	17203	16642	16662	25621	25832	22243	17328	13620	19162	18115	19509	25817	23238	17386	14009	19562	18078	21009	25030	13372	16939	19653	17761	19870	28659	16631	18709	18166	18016	20381	19985
387.258	7.61	726	1189	728	664	593	480	508	520	703	569	1371	504	724	703	855	24598	1971	874	1396	1492	57088	1057	15479	55289	582	607	659	630	559	447	3460	3971	3930	3618	3542	3725
387.292	9.14	1380	2625	3331	840	731	1633	605	935	1040	1068	1820	4011	1749	1785	2122	2538	3145	830	2378	3166	2989	2835	5963	7734	625	4508	3384	2729	1252	471	2431	2409	2355	1975	1926	1816
388.043	1.33	38508	41751	37087	40407	31349	44371	17853	40336	54462	38450	6825	7081	10842	19973	4188	11563	6396	15262	12827	30335	10516	5976	17865	11160	8196	5994	11961	16603	10133	12017	19177	17971	19813	20333	19876	21104
388.182	8.37	5881	13414	44637	3519	16395	2917	9822	7316	7306	5512	16365	57417	3320	9089	3370	24899	84313	5455	89458	2384	7514	1621	2928	19096	3742	2907	3557	26455	5062	55543	15059	13012	15355	15197	16138	13820
388.255	3.94	68846	63195	80984	69560	60638	111000	69993	76925	43689	80118	141000	87691	72174	100000	228000	82176	83908	109000	57933	66804	39362	47723	57685	60303	58319	320000	58031	41291	66256	175000	88687	102000	90713	94662	92243	94566
388.713	0.92	39144	31261	35074	21869	27917	39204	35220	39637	28414	32819	45802	39300	41169	37881	37858	24948	37706	44884	45968	29378	39843	41803	33693	36972	35350	42575	36501	36404	44711	33330	30226	41130	41702	39413	38958	42893
389.101	2.76	8514	6739	6260	5719	5314	2469	2027	3086	6308	4499	7796	14465	7817	20571	9969	17903	11610	8929	9548	24198	9887	11175	13040	19079	9389	5543	4930	6272	7410	5165	9986	9581	9665	10746	9735	9770
389.104	1.44	8042	9145	8453	8301	10370	7845	7189	6421	7355	8744	5716	9319	7196	6875	4920	6778	6801	7476	8269	10120	8928	4448	8405	8551	6824	4401	7101	8133	6642	8132	7417	6354	6521	6779	7643	6195
389.111	10.99	39905	39474	42461	42859	64818	48572	50110	68764	44586	46520	42897	45165	41633	60734	45936	43672	59854	44371	42239	44609	42572	41433	42705	41516	60929	40939	42969	42797	60416	40937	43615	59964	38449	42016	41297	42888
389.132	1.76	6201	4562	4368	4177	4182	3689	3351	4032	5003	5765	4175	7647	5197	8961	7042	8014	9797	4714	6950	12186	8244	5833	4496	7379	3798	5188	3561	4903	5159	5115	5278	5116	5483	5367	6133	5405
389.168	8.12	1898	3250	721	562	748	593	642	692	441	432	1291	669	5134	1210	1332	4517	2552	3896	4489	3183	2570	3198	1458	3462	1676	1051	1784	1441	1200	1129	2365	2663	2358	2292	2658	2541
389.256	3.94	12424	11149	15038	12664	10906	21502	12789	14330	8123	15198	26197	15898	13316	18067	42562	15574	15071	21385	11335	13283	7230	8697	11038	12131	10652	59579	10762	7330	11359	32536	17131	18528	16597	17511	16770	16995
389.266	7.96	4056	48462	13193	10910	1704	5467	1168	2480	2783	4748	42870	6724	7373	5852	23685	528000	50028	6815	32123	30142	216000	6681	167000	198000	1958	8815	6842	7086	1867	1777	25000	26909	27380	26186	28569	28670
390.053	1.98	12103	10212	8611	9223	12263	8822	7406	6678	9016	6988	12095	15060	11348	20622	10551	18891	12223	9721	20845	9523	13450	9608	9362	14830	8296	9829	8175	8332	9724	7385	11494	9721	10854	11275	10221	10876
390.262	8.45	4241	6150	5148	3568	3537	4026	3635	4772	4668	4220	5735	6360	6401	8279	5200	16019	8553	6662	6755	11430	9710	5275	5819	9007	5037	6210	4249	4990	4261	2957	6136	6290	6062	6773	5898	7233
390.269	7.96	1056	13472	3140	2720	418	1233	381	700	703	932	11429	1916	1783	1165	6168	140000	13497	1675	7996	7722	58679	1598	43049	52256	741	2112	1657	1464	679	557	6997	7199	6891	7044	7260	7576
390.357	9.02	84217	79790	94783	71574	79556	71335	84345	76854	88646	80896	123000	80633	79445	76751	70868	89795	95137	86894	81832	74140	79573	65525	89786	105000	76776	105000	81031	74796	83057	82078	87309	86736	86130	90770	88577	90187
390.707	0.92	29488	27082	26261	18338	16798	30482	28310	28551	25735	26773	34692	32965	42616	31640	29737	24750	30906	32319	35457	21726	35473	27460	26580	23494	29569	36652	30106	33476	36731	27679	34318	31053	31153	33427	35757	33225
390.761	2.24	29876	24531	35075	28874	13022	11743	15048	11504	14942	22220	32877	25633	44152	22701	30531	33052	35242	19679	35832	11311	38321	36592	30229	55885	31859	18104	18023	13966	25109	26886	27339	26113	25861	27085	26080	25817
390.796	0.88	80191	91093	98804	95141	96848	77941	74092	72119	87599	96471	80921	74222	70041	76288	63400	81623	76962	79204	75607	67352	59000	80762	87725	84833	71537	60233	79239	78044	64257	85892	70676	65872	69766	69522	70570	72272
390.961	1.37	32992	37376	39062	37424	38244	34950	27549	36846	43893	40117	18615	14365	18923	24672	12169	19697	14813	28309	20400	26129	14626	15552	31666	21424	15985	13928	22916	24197	16785	21936	25003	23935	25384	25820	26003	25000
391.121	0.88	2543	4311	5030	7187	3245	2996	5599	3710	5043	3961	15317	1635	3011	3925	4785	4897	4877	2632	9219	1242	1400	3449	3053	8348	3448	4308	4619	2885	1900	4625	2654	1570	2790	4211	2812	3352
391.182	13.62	54662	87815	93257	74049	72680	54739	70488	49549	64699	73743	31768	24383	48890	25982	21367	49793	18038	68415	31159	47035	81647	60174	85710	50777	70425	36198	68400	51791	55069	90506	59471	70798	61996	62135	62662	67108
391.246	8.59	3391	5783	4693	4135	3899	3137	3865	3213	3701	4830	3989	2715	2954	2773	2280	6475	3589	3467	3161	3605	4359	3608	5362	4354	4420	3675	2766	2519	3001	3742	3514	3962	3193	4133	4134	3993
391.246	8.99	3842	3825	3664	3624	4043	2942	3331	3960	3847	3576	3483	3658	3457	3133	3005	3913	3202	3275	3390	2982	3249	3047	3929	2858	2882	3040	3231	2707	2697	3649	2129	3251	3134	2852	3295	3267
391.246	10.72	42329	29606	40011	43788	39050	40066	26893	40501	58239	41649	29401	20887	27857	20223	12250	30355	21969	23669	32335	26995	27034	23187	23011	23629	16725	17983	17633	18999	14956	19883	21405	20727	22082	21713	20837	23292
391.281	18.65	95355	87361	88831	80262	88655	77853	74797	79799	77352	76520	73643	49883	55840	75113	55362	66406	54419	62211	59926	52437	49369	61681	60493	64128	43550	44638	28139	50542	51778	51131	55534	54035	56427	53120	46830	62990
391.284	7.95	5551	15031	7064	6049	4224	4517	4513	5945	4046	4791	7621	5676	5666	5639	5967	72442	8681	5555	7665	7405	17428	6112	17557	18287	8520	6981	6218	6066	5082	5794	7939	8959	9161	8268	9079	9120
391.284	8.41	10813	54019	44524	32189	14582	15032	13057	13975	8628	13005	22340	7435	8304	9836	9082	129000	16519	15264	18766	15981	9761	8070	30053	25110	41070	11132	17978	13802	17439	39030	21572	25321	23184	22402	24851	24109
391.285	8.26	58973	133000	150000	78901	18543	66028	22555	67173	30520	84884	62089	81626	49022	51386	78612	192000	90282	54854	78658	112000	87512	76463	178000	150000	10245	86598	110000	70393	28179	13827	68518	77602	75248	76593	78654	80112
391.286	8.65	15589	71586	48362	33657	22527	23882	32838	18638	25589	33389	26800	11334	12605	12364	11470	74699	17940	33617	23368	20258	39441	16394	68734	47750	46034	14234	15514	12738	14417	40835	25336	26669	25501	27320	27514	27435
392.102	1.17	75003	80714	90939	145000	101000	53865	50337	55978	94518	68061	54514	35970	47931	44155	29237	47803	41096	53795	49032	11578	29999	43755	59634	57031	28098	22945	51696	35283	25293	44051	23489	24000	26130	30235	30358	31625
392.187	13.62	11517	17531	18972	14573	15183	11312	14357	10045	13395	14515	6743	4581	9811	5199	4573	10543	3908	14289	6731	9628	16986	12969	17460	10691	13351	7333	13854	10752	11285	18341	12553	14454	12987	12804	13280	14308
392.279	8.51	13727	25446	22042	16465	12357	13043	9974	15152	13096	14379	19012	19727	19599	17675	17407	57562	24721	16920	19639	31245	26939	16170	23151	30328	21883	24133	16860	20540	15646	17742	22427	22456	22065	22430	22211	22649
392.282	8.75	6415	10896	8955	5997	5672	7204	6654	6668	7224	6931	6711	8362	7938	8696	6943	18450	10739	9707	8425	15235	9385	6188	10722	10986	7758	6464	5369	6153	4294	6270	6383	5941	7147	7522	7455	8182
392.283	18.65	24420	22632	23472	21416	22834	20418	19329	21095	19670	19519	19227	13267	15470	20387	14794	17938	14899	17834	15754	14962	13482	16859	15790	16052	12171	12222	7628	13875	13800	13590	15141	14390	15237	14057	12789	16968
392.286	8.4	3334	16158	12269	8910	4929	4567	4060	4877	3093	4696	6584	3044	2572	3323	2790	35012	6088	4417	5555	6433	2932	2248	8313	7205	11030	3146	4818	3736	4817	9923	5868	6754	5861	6019	5985	6252
392.288	8.26	17202	47382	46445	23705	6857	20027	7147	21044	9578	25294	19842	23375	13336	16480	23272	66640	28499	15971	25067	33687	24698	22669	57075	48723	4799	23338	32562	22445	9451	6606	21772	23441	22900	22744	23902	24987
392.703	0.92	13460	12673	11821	10385	8927	13172	16254	10292	10152	11204	14327	15271	16054	9418	10499	9049	15114	14137	17653	9248	15021	14138	10516	8805	11582	14353	8928	11681	14328	12463	11505	13883	10833	12459	14257	10222
392.755	2.21	56813	47467	66690	56386	26936	22543	30483	22829	30097	44431	63458	51940	83929	45371	61449	62340	69486	39479	69985	22264	73265	70940	56581	106000	61874	35978	36395	27749	51062	53133	53480	50616	49908	52397	51538	51894
392.757	2.28	48094	40158	57724	48235	21637	18446	25922	18176	24579	37165	55563	44916	73759	38941	53197	53941	60510	33146	61860	18388	64164	61865	48576	92472	53574	30122	31123	22807	44024	45566	47354	43842	43553	46126	45371	45415
392.79	0.88	108000	121000	124000	126000	126000	94259	89923	95316	119000	125000	103000	104000	94371	98600	93298	109000	97266	102000	101000	92438	78838	103000	116000	107000	94087	81538	101000	97714	85091	110000	91513	86629	93382	90466	94401	93455
392.964	1.37	13396	17943	19810	14960	18193	14589	10713	19232	21134	20994	3872	2935	5421	9424	2430	4921	3462	11970	6001	11165	3978	3714	14212	5890	5285	3791	5800	8561	5549	8372	9373	8971	8698	8003	8022	8966
393.086	7.87	15888	12245	13701	13108	18889	15438	13591	19312	12820	10675	15474	15362	15270	19209	15380	10018	20208	15025	15837	13842	25485	24968	19045	16362	41411	27033	25066	28232	46906	28282	22669	36686	25514	23372	30929	26962
393.198	15.22	660000	600000	603000	700000	587000	509000	687000	567000	563000	587000	439000	325000	589000	315000	301000	658000	268000	621000	437000	643000	681000	625000	712000	636000	624000	354000	716000	552000	451000	622000	537000	524000	594000	562000	529000	637000
393.209	3.94	15411	13854	17830	14483	12501	23899	15958	16934	9752	17368	31016	17841	14775	20472	46554	17233	17507	22271	11775	14323	10780	12317	14071	14041	14968	75427	14827	10753	17111	42028	21213	25414	22398	22358	24335	22911
393.283	8.51	7574	8972	8075	7208	6980	6759	6223	8196	7381	7213	8695	9577	9216	8469	8714	13410	9810	8115	8486	11009	10575	7829	8885	10216	7685	8937	7766	8631	7861	7521	8009	8747	8805	8518	8433	9300
393.294	8.25	2583	3573	4203	3316	1746	2442	1724	2876	2029	2765	2689	3087	2333	2433	2634	5890	3376	2582	3311	3817	2952	2435	5087	4632	1665	3386	3788	3255	2169	1724	2829	3303	2649	2891	3419	3259
393.955	3.2	20848	42830	24899	27573	18465	18095	13404	13175	15624	20209	60355	16133	41702	30140	18026	92341	32169	15828	38161	134000	110000	25166	18381	34671	19249	22875	38644	19042	27904	30596	33915	31575	32785	33615	34139	32922
394.203	15.24	136000	120000	128000	149000	127000	106000	149000	118000	116000	124000	95508	70618	126000	66743	60715	135000	56089	134000	91874	135000	146000	134000	149000	132000	134000	74690	149000	117000	95624	131000	115000	109000	124000	120000	114000	135000
394.291	9.43	11156	15686	14493	12129	12758	13859	8721	17493	19349	16726	11014	13155	12949	16331	10836	22395	14632	11682	11790	31444	19694	13032	14838	18492	11583	11078	13039	11953	9029	9491	13379	14529	15139	15079	15810	15007
394.294	8.69	7221	16445	11310	8646	7270	8685	5797	10254	11012	9712	6556	8948	8907	20254	6824	16514	10806	8613	8111	35719	12255	8056	10261	25672	7577	11352	6599	7724	5544	6125	10125	11532	10838	10982	10949	10464
394.294	8.82	4313	7277	6890	4192	4166	4438	1847	5157	5014	5576	2904	8746	5840	7957	6312	14302	10409	4669	7422	19848	6219	3198	7620	7923	3384	1894	3654	4382	1840	1456	909	1564	840	2728	3237	5664
394.294	8.84	23016	30123	28818	21508	19264	21751	13358	30662	27186	25510	25369	44019	40402	41191	36416	76841	52561	28785	33734	95189	67923	42447	42129	57140	36370	43930	36306	44454	25352	19323	47069	47141	45790	48352	45735	48125
394.327	10.24	10757	11019	13050	10150	11030	8752	12167	15848	10691	10660	9117	10268	11402	11321	10229	11054	13922	14039	10011	12161	12706	8285	10386	10927	10833	11413	9516	9104	12460	12424	13015	13612	13413	13604	12965	15561
394.753	2.24	47402	38481	55113	47436	21966	18608	24476	18324	24391	36028	52244	42840	68093	37783	49806	51825	57273	31822	57073	17894	60707	58726	47234	87385	50979	29366	31015	22193	41657	44129	43098	40960	42199	42686	43065	42933
394.789	0.89	46662	57028	60392	52689	59677	40924	44622	39498	58417	56814	43249	41122	40905	38466	40843	50185	43523	44398	44857	41595	38582	51790	54159	50613	47606	40894	47105	43385	37531	50601	43529	42361	40310	45561	46873	45836
395.03	1.29	17373	18472	20587	23068	12517	18322	9395	20008	25297	18818	3745	3428	5020	8087	2986	5401	2938	9471	3751	14292	5408	6336	11084	6208	3646	4350	8327	8987	4425	11062	9709	8493	9137	9519	8329	8723
395.037	0.84	30526	32835	29624	32392	36088	34601	36614	32038	24911	29800	36160	31997	31634	40964	55451	37858	36606	31738	38794	53328	28550	25281	30965	31922	30439	36428	27332	30353	28593	29281	28390	26252	27973	29754	28545	29214
395.064	3.24	8392	14446	12371	17910	22763	8315	8612	15778	25580	18078	8519	6314	7714	21282	5752	12998	8239	7034	13717	16932	13269	11180	21377	16369	25982	6677	12092	24209	24845	13353	11556	12079	11645	12675	13107	12180
395.064	3.6	11869	20833	16932	20308	37085	11017	13093	19739	28359	23123	14530	10154	12446	34218	9392	21604	12605	8480	22157	36982	27101	16516	27949	30655	36965	10806	16362	42908	37699	17902	18202	19819	19599	18963	21300	19680
395.078	3.06	2851	5667	5181	4195	5733	5382	3947	4157	4492	4841	3919	6034	4270	6423	4258	7621	5804	4085	4872	12400	5808	4136	4592	6099	5131	5916	4325	6208	5249	5566	4895	5226	5055	4769	4773	5303
395.101	8.54	12420	14272	12254	13511	15467	12565	15952	17556	13822	13030	17181	11660	10324	15006	10890	12981	12805	11625	10589	13881	13206	12034	11858	20204	15242	12021	12687	12224	13244	11117	12143	15696	13242	12472	13967	13761
395.213	16.89	95029	185000	170000	102000	96881	98048	138000	106000	123000	110000	34289	46263	76989	96282	51457	121000	36832	145000	61990	70814	87548	168000	171000	82953	67210	53067	16158	64122	61528	97611	67067	65441	83279	61075	63364	79944
395.215	16.57	15016	23542	21841	16766	17609	12022	15129	12100	16220	14620	8097	8526	11398	9046	7259	13023	6779	13992	9841	11541	15710	14070	18647	14848	12982	8631	10891	13730	11229	14350	11928	11614	13708	14155	12610	13383
395.3	8.83	7656	9655	6787	4099	5169	6542	4148	7451	6624	6240	7194	12926	11620	9509	8445	19874	14148	7914	8518	26500	17884	10128	12091	13344	9023	11332	9577	10739	6259	4261	11161	11781	12125	11320	12116	12205
396.009	0.94	49835	62234	70632	82028	75023	41612	43181	44066	60296	57382	41746	26010	29464	29305	28420	35138	33551	29345	26900	25765	25327	36709	45326	38747	16792	28605	33209	26860	18374	41058	18095	16667	21642	20617	24250	25500
396.015	1.19	10849	12392	14008	12186	14022	11466	12055	12606	13373	12684	10044	13732	12989	15525	12543	12827	9210	12804	15015	10591	8520	7707	12322	12399	9595	9785	9310	10187	9682	9900	11308	11278	11651	11242	11189	10323
396.071	3.58	1645	3025	2642	3132	5595	1636	2073	3008	4113	2854	2185	1585	1505	5293	1388	2857	1756	1255	3167	5430	4238	2432	3855	4157	5427	1665	2324	6535	4893	2896	2740	3268	3194	2948	3329	3093
396.217	16.88	22986	38163	36779	20291	21638	23096	32649	25579	26224	23222	7355	10096	16823	20257	10975	24841	8400	32134	13997	15614	18518	36159	35604	17453	15999	10300	2648	14850	14232	22026	14899	14296	17424	12601	14119	17575
396.313	9.1	87984	192000	128000	83106	72120	86501	86155	144000	141000	118000	82079	103000	98437	242000	97951	178000	113000	99162	85651	578000	157000	92009	116000	290000	84571	122000	94388	90194	46947	48664	140000	136000	140000	138000	139000	137000
396.347	10.19	26408	22245	21222	17606	17846	17503	20731	16547	17747	19571	17568	20746	16562	20604	21100	21623	22261	18025	24715	18536	20311	19765	17241	23821	21045	20259	24600	22224	19685	19326	23485	22747	23514	25372	23873	22369
396.748	0.9	6450	13121	10668	7869	8725	11254	8290	10226	8786	11243	8671	6566	9169	10379	9005	7899	12033	10154	8767	9139	14462	10389	8409	12453	6776	9118	6414	9217	6294	7819	7477	5582	8162	7897	9370	8710
396.751	2.21	20384	16675	23420	19688	9450	7982	9913	8220	10699	15189	22337	18300	29343	15971	21352	22200	24574	13694	25479	8189	26386	25096	19987	38192	22352	12683	12779	9868	17697	18534	18301	17626	18030	17950	17749	18053
396.793	0.89	9474	14134	13156	10894	16576	11818	12642	12334	12784	12125	9537	11183	11985	11776	11212	10461	12292	10860	14901	9820	10176	12292	11926	14543	12202	8741	9847	11058	8677	11365	11324	9633	8900	11423	12289	8073
396.977	2.83	29714	31352	28445	29337	28762	31487	31386	30872	30861	30392	31215	30745	30284	30906	31453	31044	30757	33240	32392	27808	32769	34009	37107	36488	30791	34655	34152	34716	35803	36317	33120	31452	31864	33725	33476	33904
397.043	1.31	23081	12072	24746	16659	7283	9692	4044	14680	26012	11348	4200	4325	5248	6153	3997	6050	4827	12951	7070	5710	5626	9078	10215	6762	5181	3878	11317	9691	4967	12827	15196	12148	11415	11842	9088	8219
397.046	4.54	43768	49106	25842	31319	15514	4962	8470	16701	14274	10401	56545	18809	23076	85093	22070	31507	109000	32395	55770	220000	59104	47510	29610	43212	48430	32416	51489	34497	46414	51921	39257	42005	42146	41819	45211	42398
397.108	2.02	50096	88601	59228	57166	87761	40597	50933	39954	38912	52741	80188	95112	83541	127000	67285	123000	76137	60946	111000	75964	85530	55166	79634	114000	48841	78747	50315	58371	54822	61805	58805	57908	57360	60407	56832	60377
397.13	1.44	57217	68607	67491	63064	73626	54214	93685	44193	32929	64594	87384	128000	107000	68327	96071	91814	104000	79313	86838	83025	104000	68543	78868	89185	108000	82599	74920	87390	94342	108000	65095	68761	63994	68876	64009	64576
397.167	1.17	5117	7084	7453	11563	10136	4540	3509	5111	8033	8279	1328	1983	2417	1345	1270	2276	1798	3209	2585	1194	2106	1581	5374	2757	1964	2584	3556	2692	2561	5039	2660	1783	2550	2945	2312	2863
397.169	0.9	30490	50321	55824	70323	70578	28033	28246	27083	47692	54892	15252	6345	6534	5889	6350	4660	5645	17435	12708	3758	4542	9974	33855	10265	9926	4788	22283	8245	8710	27943	5086	6265	8211	7731	7281	7037
397.187	8.55	3307	3683	6158	3487	4774	2898	4135	4070	4409	3838	6509	2721	3076	3172	2992	3531	3235	4214	2845	2585	3946	3411	3652	4033	2698	4931	3947	2652	3512	4948	4221	4051	4707	4736	4516	4304
397.197	8.79	123000	131000	182000	130000	264000	111000	280000	248000	189000	172000	500000	197000	158000	130000	126000	157000	132000	171000	148000	124000	204000	142000	163000	180000	139000	510000	127000	121000	163000	169000	151000	157000	157000	165000	163000	163000
397.2	14.99	11797	12808	33164	10044	10594	15595	13194	12376	23342	24329	14164	9820	9721	14534	9703	25611	25563	21481	12705	12256	16050	16567	15593	15548	15138	13642	21674	13442	23956	24892	18852	19130	20968	20362	21007	22132
397.232	18.47	47101	41351	37349	42211	35247	26628	35940	35330	38723	38460	17449	19506	26530	21755	16869	35911	19802	39047	24018	34818	27631	29728	40055	38659	14657	11914	8182	18630	12882	19333	19901	17238	19603	17466	15530	22463
397.313	9.1	23161	50453	33070	21621	19778	22964	22695	37210	36835	30665	21588	26082	26164	63215	25378	45994	29894	26394	22657	149000	39816	23664	30825	75700	21179	30888	23972	24238	13232	13809	36428	35667	35870	36152	36304	35801
398.001	0.96	21184	32048	36837	44687	34562	20874	18912	20333	27527	36034	20717	14351	16380	10151	10364	11112	16623	18001	14318	9302	7447	15540	24478	15449	7885	12073	15573	13644	8911	19988	5235	7064	7226	6988	9400	6407
398.038	1.21	27793	28683	32195	36492	33212	28598	25974	31211	31345	27850	23755	22006	21921	28854	24068	22985	24380	28307	26054	21526	18605	18009	28625	25116	21314	20227	22713	21855	26342	20913	20023	21282	19374	21043	19772	21381
398.047	4.54	6384	6894	3428	4479	1601	438	971	2493	1699	1066	8687	2737	3335	12728	2810	4097	16824	4850	8346	34193	8836	7052	3700	6613	7470	5031	7578	4981	7426	7993	5936	5865	6555	5419	6085	5861
398.115	2.02	9744	18710	11600	11862	17285	8109	10790	6782	8015	9986	17775	18288	17481	27028	11935	25149	16016	12285	22919	14864	18577	10783	17657	23238	10133	15512	8839	11584	11243	12149	12317	11977	10919	11737	11115	12479
398.179	0.89	1204	3812	3310	5014	5514	1766	1905	2226	4181	7349	807	96	380	256	48	126	298	722	702	134	387	315	3248	828	715	419	890	1102	116	753	278	98	266	435	584	196
398.203	8.77	28540	34277	38967	34867	61388	29212	70602	57992	48683	39959	120000	47756	35792	31251	31037	38297	34966	42701	35534	32440	55329	32547	36702	44722	33675	123000	31057	31198	41412	42570	37395	38884	37966	38105	37059	42175
398.318	9.1	3979	8279	5029	3996	3367	4391	4119	6101	5966	5533	3956	4226	4660	9693	4122	7563	5810	4507	4294	23534	7998	4555	5032	12581	3874	6586	4521	4144	2747	3205	7416	7073	6377	7314	6915	6302
398.323	9.75	147000	247000	242000	118000	116000	172000	95402	211000	300000	220000	78989	119000	117000	239000	93312	274000	114000	121000	98186	555000	133000	78164	134000	244000	82267	70200	73945	83835	50786	53948	66740	93550	96204	109000	113000	124000
398.329	9.84	4027	7824	6871	3784	3019	6581	2357	6586	8076	6561	7318	8281	11719	20979	9079	21215	8596	5557	7402	30688	40305	23750	8964	19826	21850	23347	26760	22953	11503	10035	61523	54447	51592	45358	42343	30169
398.74	0.89	16308	21490	17160	15496	13614	20103	19287	14154	11441	18479	18351	15154	17294	21496	13290	18006	20661	17165	20596	24409	28551	16414	13992	21785	13120	19845	13505	14920	13302	16442	16754	13259	17462	15403	18270	13962
399.058	1.32	119000	90461	123000	116000	56690	75227	24287	105000	154000	72784	6409	6878	11992	14413	3706	8787	6674	68543	4185	28663	11529	20577	54582	14999	15416	3019	44769	45374	11800	51856	61681	55764	49881	49897	41863	41420
399.206	8.79	3498	4329	4688	3200	8738	4031	7904	6903	5721	6174	13166	8185	3761	4894	3423	4900	4268	6516	4271	4735	7434	4820	6183	4492	4674	13872	4728	4120	5547	5624	5083	5934	4159	6182	4981	6410
399.248	12.03	29109	18315	21662	46213	37474	25746	19789	23766	38214	38165	21106	18798	24823	12490	8719	28843	18740	12856	21085	20441	24311	33547	28013	28385	18290	21388	18014	16491	15539	16233	18162	20040	20614	18734	20135	21079
399.329	9.78	37334	64557	61734	29136	25610	42382	25654	48306	75872	53899	18508	29562	29351	49205	20709	61999	28553	28130	23152	136000	25546	15419	32357	59974	15572	13824	14373	17959	12903	13294	12495	17118	13232	20504	19353	28637
399.921	1.21	3577	4214	5267	3155	4234	4208	3517	4083	2855	4515	3192	4445	3514	4646	3244	3784	2768	4314	5195	3731	2087	2144	4512	3916	2376	2667	3018	2892	2639	3600	3543	3193	2850	3354	3364	3649
400.056	2.21	11816	17911	18168	20043	18054	19811	15066	11959	18334	13453	12328	11454	15551	21196	13910	15991	12665	10660	16339	35975	15187	13866	17585	15627	10661	21782	12842	13244	13652	10931	14159	13320	14662	15171	14706	14960
400.064	1.33	20475	16818	22587	21466	13108	14133	7080	17734	25779	16251	7877	6690	5336	10542	4268	10928	7067	11455	11768	7937	8999	7741	12183	10287	5647	3487	10422	9324	4834	11139	13126	11336	9527	10487	9845	9477
400.223	8.55	6333	8647	5903	13964	16461	16660	10985	6741	11199	11160	9380	9726	5216	5273	6071	10459	7392	5610	8140	6994	15843	11603	10478	13887	11780	9114	13450	11297	8199	10376	10355	11300	10758	10418	10835	10335
400.342	10.9	1460000	1600000	1410000	1260000	1330000	1700000	974000	2090000	2390000	2320000	1400000	1600000	1440000	1700000	1290000	2770000	1560000	1180000	1390000	4510000	1910000	1410000	1580000	2080000	1220000	1220000	1220000	1370000	811000	835000	1600000	1590000	1590000	1600000	1610000	1560000
400.737	0.9	11572	11835	11316	9574	11338	14608	11587	9608	9190	14672	12202	10435	13396	13800	12077	9686	16115	12409	13164	15926	16825	9929	10254	14822	8048	9589	9539	11457	9334	11672	7959	8557	8739	12319	11613	8767
400.823	0.88	118000	131000	125000	135000	131000	113000	107000	111000	126000	128000	102000	111000	104000	108000	104000	121000	104000	115000	108000	98562	93138	113000	120000	116000	111000	86483	116000	106000	99084	120000	101000	97876	104000	106000	108000	104000
401.075	1.61	8132	22198	10891	6397	4227	5293	481	7854	18861	8574	612	316	953	10447	272	1497	585	2322	1144	20733	996	493	1737	1285	941	253	1028	1425	675	1291	1463	1804	1671	1659	1755	1549
401.078	1.37	556000	687000	629000	708000	557000	754000	298000	921000	919000	690000	23252	17428	69821	162000	10795	46553	21640	272000	57153	426000	35120	33493	269000	56770	67209	31758	143000	193000	80287	168000	219000	225000	223000	241000	223000	220000
401.217	8.52	6337	7561	6703	8312	10389	8278	8374	7209	7804	7330	8852	7624	6183	5887	5431	7715	7539	6433	6739	5908	12803	10347	11981	13759	12092	12976	11683	10941	11686	12446	10035	9656	9571	9768	9816	9662
401.264	13.58	60468	50581	68252	75213	62723	52502	66754	53696	65750	66601	57438	29764	41426	31461	16057	54306	36034	32719	51572	82648	55870	39869	42105	46979	37916	41605	41134	35433	24142	33047	36346	40216	42256	40262	38412	43040
401.339	17.73	12400	8029	3661	5898	7484	4269	9030	4528	4657	5126	30743	13166	28871	12438	14094	40071	10354	8838	21294	3112	16319	5971	6033	8564	16651	2790	17865	15880	19839	9435	13465	18269	16828	15760	15197	18300
401.347	10.91	370000	402000	350000	312000	336000	421000	240000	523000	588000	562000	324000	376000	333000	400000	310000	657000	361000	283000	337000	1120000	314000	222000	370000	477000	192000	182000	183000	237000	147000	153000	72028	136000	146000	209000	206000	281000
401.918	1.18	6195	8241	9878	7582	8710	7498	6159	7130	7896	9488	5512	6883	7071	9242	5608	6305	5795	6943	6746	3939	4837	3886	7129	7867	4923	4693	5498	5891	6054	6574	5993	6887	6069	6137	5553	6178
402.025	2.71	37740	38311	37986	44912	51869	47549	44286	45166	46194	41518	39652	57035	49691	50562	45248	54340	42265	39386	53352	47068	51248	43629	49588	41492	47272	45221	51380	59921	53698	45997	46425	44193	45938	45566	48702	46717
402.081	1.37	78207	94023	87383	99225	76339	105000	42229	126000	129000	95856	4015	3441	11256	24015	2545	7806	2809	38907	8208	61364	6246	5322	38494	9606	10380	5013	21629	27892	11805	24176	31127	31182	31097	33557	33529	31546
402.238	9.05	34939	80993	53448	77367	92796	160000	74944	43262	58770	122000	67924	59279	46924	36012	49930	86850	54304	39651	60722	56638	170000	92840	76393	103000	72721	82299	92005	71866	62471	72646	72901	80811	73058	75006	85391	79701
402.351	10.88	60739	64776	58531	49330	52671	66759	41996	84927	93837	96411	55820	67172	59929	70661	53684	114000	61242	47134	55073	187000	77652	58798	66232	90132	49322	51736	50660	54358	32503	35169	63329	63193	63345	66371	66755	65333
402.393	12.07	295000	281000	256000	237000	179000	226000	245000	205000	269000	259000	240000	361000	328000	374000	400000	387000	367000	330000	451000	321000	144000	152000	317000	466000	182000	103000	141000	185000	215000	164000	14524	60757	77679	140000	139000	230000
402.393	12.13	99823	95485	89991	81660	59817	83231	93883	71487	99255	98159	185000	294000	260000	273000	267000	245000	229000	200000	295000	185000	304000	339000	249000	382000	337000	234000	357000	325000	320000	256000	356000	365000	367000	367000	367000	380000
402.823	0.88	116000	123000	127000	130000	132000	110000	106000	107000	121000	116000	110000	106000	103000	106000	99668	110000	99840	112000	100000	97370	90827	111000	116000	109000	106000	93086	110000	108000	96914	116000	97302	101000	98715	106000	104000	104000
[truncated: 5,037 more rows]

## Sheet: metabolomic-
M/Z	Rf	neg-S1	neg-S2	neg-S3	neg-S4	neg-S5	neg-S6	neg-S7	neg-S8	neg-S9	neg-S10	neg-IR1	neg-IR2	neg-IR3	neg-IR4	neg-IR5	neg-IR6	neg-IR7	neg-IR8	neg-IR9	neg-IR10	neg-AEGE1	neg-AEGE2	neg-AEGE3	neg-AEGE4	neg-AEGE5	neg-AEGE6	neg-AEGE7	neg-AEGE8	neg-AEGE9	neg-AEGE10	neg-QC1	neg-QC2	neg-QC3	neg-QC4	neg-QC5	neg-QC6
[truncated: 6,112 more rows]

[truncated: 1 more sheets: Transcriptomic]
